# Supplementary material for: Migraine and gastroesophageal reflux disease: Disentangling the complex connection with depression as a mediator
Source: PLoS One. 2024 Jul 11;19(7):e0304370. doi: 10.1371/journal.pone.0304370 (PMC11239078; doi:10.1371/journal.pone.0304370)
Supplement: S1 File — (XLSX) [file pone.0304370.s008.xlsx]

## Sheet: Table S1
Table S1. Phenoscanner results for associations of the gastroesophageal reflux disease's instruments with any trait.
SNP	Trait	Study	Ancestry	Beta	SE	P-value	N	n_cases	n_controls
rs569356	Treatment with dovobet ointment	Neale B	European	0.0005444	0.0001188	4.59e-06	337159	388	336771
rs569356	Schizophrenia	PGC	Mixed	-0.0719	0.0161	8.03e-06	82315	35476	46839
rs7541875	Arm fat mass left	Neale B	European	-0.01132	0.002403	2.48e-06	331164	0	331164
rs7541875	Arm fat mass right	Neale B	European	-0.01121	0.002403	3.06e-06	331226	0	331226
rs7541875	Arm fat percentage right	Neale B	European	-0.00826	0.001865	9.44e-06	331249	0	331249
rs7541875	Body fat percentage	Neale B	European	-0.008372	0.00188	8.46e-06	331117	0	331117
rs7541875	Body mass index	Neale B	European	-0.011	0.002426	5.8e-06	336107	0	336107
rs7541875	Leg fat mass left	Neale B	European	-0.008923	0.001938	4.14e-06	331275	0	331275
rs7541875	Leg fat mass right	Neale B	European	-0.009058	0.001961	3.83e-06	331293	0	331293
rs7541875	Medication for pain relief, constipation, heartburn: none of the above	Neale B	European	0.005484	0.001228	7.96e-06	333581	184936	148645
rs7541875	Pain type experienced in last month: none of the above	Neale B	European	0.00612	0.001208	4.06e-07	336650	136199	200451
rs7541875	Trunk fat mass	Neale B	European	-0.01154	0.002469	2.93e-06	331093	0	331093
rs7541875	Waist circumference	Neale B	European	-0.009987	0.002172	4.25e-06	336639	0	336639
rs7541875	Weight	Neale B	European	-0.009556	0.002143	8.21e-06	336227	0	336227
rs7541875	Whole body fat mass	Neale B	European	-0.01072	0.002392	7.49e-06	330762	0	330762
rs2782641	Age at menarche	Neale B	European	0.01311	0.002549	2.67e-07	176008	0	176008
rs2782641	Age completed full time education	Neale B	European	-0.01301	0.0025	1.94e-07	226899	0	226899
rs2782641	Comparative height size at age 10	Neale B	European	-0.01318	0.001709	1.26e-14	332021	0	332021
rs2782641	Current employment status: unable to work because of sickness or disability	Neale B	European	0.002168	0.0004762	5.31e-06	336252	12554	323698
rs2782641	Fluid intelligence score	Neale B	European	-0.04318	0.009285	3.32e-06	108818	0	108818
rs2782641	Height	Neale B	European	-0.01171	0.001779	4.59e-11	336474	0	336474
rs2782641	Light smokers, at least 100 smokes in lifetime	Neale B	European	0.0122	0.0024	3.71e-07	90517	41027	49490
rs2782641	Maternal smoking around birth	Neale B	European	0.006665	0.001242	8e-08	289727	88601	201126
rs2782641	Past tobacco smoking	Neale B	European	-0.01455	0.003265	8.31e-06	310749	0	310749
rs2782641	Qualifications: A levels or as levels or equivalent	Neale B	European	-0.006568	0.001125	5.33e-09	334070	91710	242360
rs2782641	Qualifications: college or university degree	Neale B	European	-0.007577	0.001174	1.09e-10	334070	106305	227765
rs2782641	Qualifications: none	Neale B	European	0.005589	0.0009518	4.31e-09	334070	57567	276503
rs2782641	Sitting height	Neale B	European	-0.01166	0.001935	1.72e-09	336172	0	336172
rs2782641	Age at menarche	ReproGen	European	0.03	0.005229	9.6e-09	182416	0	182416
rs2782641	Years of educational attainment in females	SSGAC	European	-0.017	0.003	6.16e-07	181443	0	181443
rs2782641	Years of educational attainment	SSGAC	European	-0.016	0.003	7.41e-10	328917	0	328917
rs2815749	Childhood BMI	EGGC	European	0.0579	0.0102	1.56e-08	35661	0	35661
rs2815749	Body mass index in physically active males	GIANT	Mixed	0.039	0.008	9.76e-07	60994	0	60994
rs2815749	Body mass index in physically active indivdiuals	GIANT	European	0.0285	0.0055	1.73e-07	137248	0	137248
rs2815749	Body mass index in physically active indivdiuals	GIANT	Mixed	0.0276	0.0052	9.01e-08	149235	0	149235
rs2815749	Body mass index in females greater than 50 years of age	GIANT	European	0.028	0.0062	4.5e-06	103602	0	103602
rs2815749	Body mass index in females less than or equal to 50 years of age	GIANT	European	0.036	0.0076	1.9e-06	64046	0	64046
rs2815749	Body mass index in females	GIANT	Mixed	0.0324	0.0051	1.42e-10	171967	0	171967
rs2815749	Body mass index in males greater than 50 years of age	GIANT	European	0.037	0.0065	1.4e-08	90357	0	90357
rs2815749	Body mass index in males less than or equal to 50 years of age	GIANT	European	0.051	0.0089	1.2e-08	49026	0	49026
rs2815749	Body mass index in males	GIANT	European	0.054	0.0084	2e-10	58611	0	58611
rs2815749	Body mass index in males	GIANT	Mixed	0.0441	0.0053	1.11e-16	152881	0	152881
rs2815749	Body mass index in male non-smokers	GIANT	Mixed	0.0328	0.007	2.99e-06	76934	0	76934
rs2815749	Body mass index in non-smokers	GIANT	European	0.0326	0.0054	1.81e-09	141202	0	141202
rs2815749	Body mass index in non-smokers	GIANT	Mixed	0.0278	0.0049	1.27e-08	167045	0	167045
rs2815749	Body mass index in male smokers	GIANT	Mixed	0.0605	0.0129	2.86e-06	24598	0	24598
rs2815749	Body mass index tails	GIANT	European	0.18	0.038	2e-06	12146	6005	6141
rs2815749	Body mass index adjsuted for physical activity in males	GIANT	Mixed	0.0386	0.007	3.13e-08	82329	0	82329
rs2815749	Body mass index adjusted for physical activity	GIANT	European	0.0295	0.0049	1.78e-09	176820	0	176820
rs2815749	Body mass index adjusted for physical activity	GIANT	Mixed	0.0283	0.0046	7.99e-10	196849	0	196849
rs2815749	Body mass index adjusted for smoking in males	GIANT	Mixed	0.0402	0.0062	7.17e-11	101466	0	101466
rs2815749	Body mass index adjusted for smoking	GIANT	European	0.0331	0.0047	1.7e-12	186004	0	186004
rs2815749	Body mass index adjusted for smoking	GIANT	Mixed	0.0294	0.0043	8.12e-12	216380	0	216380
rs2815749	Body mass index	Speliotes EK	European	NA	NA	7e-11	123855	0	123855
rs2815749	Body mass index	GIANT	European	0.04194	0.005793	4.5e-13	126566	0	126566
rs2815749	Body mass index	GIANT	European	0.0375	0.004	2.68e-21	322137	0	322137
rs2815749	Body mass index	GIANT	Mixed	0.0352	0.0038	2.36e-20	339208	0	339208
rs2815749	Hip circumference	GIANT	European	0.024	0.0046	1.8e-07	213029	0	213029
rs2815749	Hip circumference	GIANT	Mixed	0.022	0.0045	7.7e-07	227420	0	227420
rs2815749	Obesity class 1	GIANT	European	0.079	0.016	1.5e-06	96258	31932	64325
rs2815749	Obesity class 2	GIANT	European	0.12	0.025	2.7e-06	67146	9366	57780
rs2815749	Overweight	GIANT	European	0.056	0.012	2.2e-06	157041	91467	65574
rs2815749	Waist circumference in males	GIANT	Mixed	0.035	0.0061	1.2e-08	109991	0	109991
rs2815749	Waist circumference	GIANT	European	0.03	0.0044	1.2e-11	232085	0	232085
rs2815749	Waist circumference	GIANT	Mixed	0.028	0.0042	3.9e-11	244428	0	244428
rs2815749	Waist hip ratio	GIANT	European	0.02	0.0043	6e-06	212191	0	212191
rs2815749	Waist hip ratio	GIANT	Mixed	0.019	0.0042	7.6e-06	226590	0	226590
rs2815749	Weight in males	GIANT	European	0.049	0.0085	6e-09	58316	0	58316
rs2815749	Weight	GIANT	European	0.03904	0.005864	2.77e-11	125906	0	125906
rs2815749	Body mass index	Speliotes EK	European	NA	NA	7e-11	123865	-	-
rs2815749	Body fat percentage	Lu Y	Mixed	0.03	0.0062	1.35e-06	100651	0	100651
rs2815749	Age at menarche	Neale B	European	-0.01679	0.003105	6.4e-08	176008	0	176008
rs2815749	Arm fat mass left	Neale B	European	0.02701	0.002986	1.5e-19	331164	0	331164
rs2815749	Arm fat mass right	Neale B	European	0.02704	0.002985	1.36e-19	331226	0	331226
rs2815749	Arm fat percentage left	Neale B	European	0.01867	0.002306	5.8e-16	331198	0	331198
rs2815749	Arm fat percentage right	Neale B	European	0.01824	0.002317	3.56e-15	331249	0	331249
rs2815749	Arm fat-free mass left	Neale B	European	0.01496	0.001937	1.16e-14	331159	0	331159
rs2815749	Arm fat-free mass right	Neale B	European	0.01451	0.001899	2.13e-14	331221	0	331221
rs2815749	Arm predicted mass left	Neale B	European	0.01501	0.00193	7.27e-15	331146	0	331146
rs2815749	Arm predicted mass right	Neale B	European	0.01471	0.001892	7.64e-15	331216	0	331216
rs2815749	Basal metabolic rate	Neale B	European	0.01479	0.00202	2.52e-13	331307	0	331307
rs2815749	Body fat percentage	Neale B	European	0.02034	0.002336	3.11e-18	331117	0	331117
rs2815749	Body mass index	Neale B	European	0.03063	0.003014	2.95e-24	336107	0	336107
rs2815749	Comparative body size at age 10	Neale B	European	0.02062	0.002086	4.81e-23	331693	0	331693
rs2815749	Health satisfaction	Neale B	European	0.02065	0.004637	8.44e-06	110964	0	110964
rs2815749	Hip circumference	Neale B	European	0.0262	0.003018	3.89e-18	336601	0	336601
rs2815749	Impedance of arm left	Neale B	European	-0.01766	0.002152	2.25e-16	331292	0	331292
rs2815749	Impedance of arm right	Neale B	European	-0.01753	0.002143	2.83e-16	331279	0	331279
rs2815749	Impedance of leg right	Neale B	European	-0.01381	0.002757	5.45e-07	331301	0	331301
rs2815749	Impedance of whole body	Neale B	European	-0.01593	0.002323	7.11e-12	331284	0	331284
rs2815749	Irritability	Neale B	European	0.006256	0.0014	7.88e-06	322668	90282	232386
rs2815749	Leg fat mass left	Neale B	European	0.02617	0.002408	1.68e-27	331275	0	331275
rs2815749	Leg fat mass right	Neale B	European	0.02538	0.002436	2.07e-25	331293	0	331293
rs2815749	Leg fat percentage left	Neale B	European	0.01886	0.001905	4.19e-23	331278	0	331278
rs2815749	Leg fat percentage right	Neale B	European	0.01782	0.00193	2.56e-20	331296	0	331296
rs2815749	Leg fat-free mass left	Neale B	European	0.01352	0.002006	1.62e-11	331258	0	331258
rs2815749	Leg fat-free mass right	Neale B	European	0.01305	0.002006	7.62e-11	331285	0	331285
rs2815749	Leg predicted mass left	Neale B	European	0.01306	0.001993	5.66e-11	331253	0	331253
rs2815749	Leg predicted mass right	Neale B	European	0.01322	0.001993	3.26e-11	331285	0	331285
rs2815749	Long-standing illness, disability or infirmity	Neale B	European	0.007697	0.001446	1.02e-07	329663	107123	222540
rs2815749	Medication for cholesterol, blood pressure or diabetes: cholesterol lowering medication	Neale B	European	0.009351	0.001905	9.23e-07	154702	35840	118862
rs2815749	Medication for cholesterol, blood pressure or diabetes: none of the above	Neale B	European	-0.01158	0.00213	5.44e-08	154702	103004	51698
rs2815749	Mood swings	Neale B	European	0.007745	0.001538	4.74e-07	329428	148601	180827
rs2815749	Neuroticism score	Neale B	European	0.05428	0.01091	6.49e-07	274108	0	274108
rs2815749	Number of self-reported non-cancer illnesses	Neale B	European	0.01163	0.002517	3.81e-06	337159	0	337159
rs2815749	Number of treatments or medications taken	Neale B	European	0.01348	0.002444	3.48e-08	337159	0	337159
rs2815749	Overall health rating	Neale B	European	0.01039	0.002213	2.65e-06	336020	0	336020
rs2815749	Pain type experienced in last month: none of the above	Neale B	European	-0.006775	0.001501	6.4e-06	336650	136199	200451
rs2815749	Past tobacco smoking	Neale B	European	-0.02042	0.003976	2.8e-07	310749	0	310749
rs2815749	Pulse rate	Neale B	European	0.01805	0.003144	9.37e-09	317756	0	317756
rs2815749	Seen doctor for nerves, anxiety, tension or depression	Neale B	European	0.008006	0.001438	2.58e-08	335108	115328	219780
rs2815749	Self-reported hypertension	Neale B	European	0.006355	0.001337	2.01e-06	337159	87690	249469
rs2815749	Smoking status: previous	Neale B	European	0.007641	0.001459	1.64e-07	336024	118419	217605
rs2815749	Taking other prescription medications	Neale B	European	0.008019	0.001527	1.5e-07	336330	158113	178217
rs2815749	Trunk fat mass	Neale B	European	0.02632	0.003068	9.44e-18	331093	0	331093
rs2815749	Trunk fat percentage	Neale B	European	0.02062	0.0028	1.82e-13	331113	0	331113
rs2815749	Trunk fat-free mass	Neale B	European	0.01048	0.001919	4.7e-08	331030	0	331030
rs2815749	Trunk predicted mass	Neale B	European	0.01031	0.001913	7e-08	330995	0	330995
rs2815749	Vascular or heart problems diagnosed by doctor: high blood pressure	Neale B	European	0.006163	0.001355	5.44e-06	336683	91033	245650
rs2815749	Vascular or heart problems diagnosed by doctor: none of the above	Neale B	European	-0.006562	0.001392	2.42e-06	336683	236530	100153
rs2815749	Waist circumference	Neale B	European	0.0239	0.002699	8.2e-19	336639	0	336639
rs2815749	Weight	Neale B	European	0.02399	0.002662	2.08e-19	336227	0	336227
rs2815749	Whole body fat mass	Neale B	European	0.02834	0.002973	1.51e-21	330762	0	330762
rs2815749	Whole body fat-free mass	Neale B	European	0.01234	0.001927	1.52e-10	331291	0	331291
rs2815749	Whole body water mass	Neale B	European	0.01255	0.00193	7.75e-11	331315	0	331315
rs2815749	Worrier or anxious feelings	Neale B	European	0.006862	0.001512	5.68e-06	328717	186559	142158
rs2815749	Age at menarche	ReproGen	European	-0.032	0.006399	5.7e-07	182416	0	182416
rs3766823	Age at first live birth	Neale B	European	-0.02668	0.005235	3.47e-07	123846	0	123846
rs3766823	Age completed full time education	Neale B	European	-0.01583	0.003204	7.8e-07	226899	0	226899
rs3766823	Alcohol usually taken with meals	Neale B	European	-0.009228	0.002057	7.27e-06	172454	116941	55513
rs3766823	Arm fat mass left	Neale B	European	0.01932	0.003156	9.3e-10	331164	0	331164
rs3766823	Arm fat mass right	Neale B	European	0.01952	0.003156	6.21e-10	331226	0	331226
rs3766823	Arm fat percentage left	Neale B	European	0.01433	0.002438	4.2e-09	331198	0	331198
rs3766823	Arm fat percentage right	Neale B	European	0.01435	0.002449	4.72e-09	331249	0	331249
rs3766823	Arm predicted mass left	Neale B	European	0.009172	0.00204	6.92e-06	331146	0	331146
rs3766823	Basal metabolic rate	Neale B	European	0.009641	0.002136	6.36e-06	331307	0	331307
rs3766823	Body fat percentage	Neale B	European	0.01605	0.002469	8.17e-11	331117	0	331117
rs3766823	Body mass index	Neale B	European	0.01767	0.003187	2.97e-08	336107	0	336107
rs3766823	Hip circumference	Neale B	European	0.01515	0.00319	2.03e-06	336601	0	336601
rs3766823	Leg fat mass left	Neale B	European	0.01796	0.002546	1.73e-12	331275	0	331275
rs3766823	Leg fat mass right	Neale B	European	0.01824	0.002575	1.41e-12	331293	0	331293
rs3766823	Leg fat percentage left	Neale B	European	0.01288	0.002014	1.63e-10	331278	0	331278
rs3766823	Leg fat percentage right	Neale B	European	0.01335	0.00204	6.03e-11	331296	0	331296
rs3766823	Long-standing illness, disability or infirmity	Neale B	European	0.006752	0.001528	9.97e-06	329663	107123	222540
rs3766823	Qualifications: A levels or as levels or equivalent	Neale B	European	-0.007077	0.001448	1.02e-06	334070	91710	242360
rs3766823	Qualifications: college or university degree	Neale B	European	-0.009551	0.00151	2.54e-10	334070	106305	227765
rs3766823	Qualifications: none	Neale B	European	0.006997	0.001224	1.1e-08	334070	57567	276503
rs3766823	Trunk fat mass	Neale B	European	0.02088	0.003243	1.21e-10	331093	0	331093
rs3766823	Trunk fat percentage	Neale B	European	0.01784	0.00296	1.67e-09	331113	0	331113
rs3766823	Usual walking pace	Neale B	European	-0.0134	0.001968	9.93e-12	335349	0	335349
rs3766823	Waist circumference	Neale B	European	0.01558	0.002853	4.75e-08	336639	0	336639
rs3766823	Weight	Neale B	European	0.01647	0.002815	4.9e-09	336227	0	336227
rs3766823	Whole body fat mass	Neale B	European	0.0218	0.003143	3.99e-12	330762	0	330762
rs3766823	Years of educational attainment	SSGAC	European	-0.015	0.003	2.65e-06	328917	0	328917
rs1937450	Arm fat mass left	Neale B	European	-0.01429	0.002408	2.98e-09	331164	0	331164
rs1937450	Arm fat mass right	Neale B	European	-0.01398	0.002407	6.37e-09	331226	0	331226
rs1937450	Arm fat percentage left	Neale B	European	-0.009769	0.00186	1.5e-07	331198	0	331198
rs1937450	Arm fat percentage right	Neale B	European	-0.009939	0.001868	1.04e-07	331249	0	331249
rs1937450	Basal metabolic rate	Neale B	European	-0.007529	0.001629	3.81e-06	331307	0	331307
rs1937450	Body fat percentage	Neale B	European	-0.01032	0.001884	4.34e-08	331117	0	331117
rs1937450	Body mass index	Neale B	European	-0.01346	0.00243	3.02e-08	336107	0	336107
rs1937450	Hip circumference	Neale B	European	-0.01419	0.002433	5.47e-09	336601	0	336601
rs1937450	Leg fat mass left	Neale B	European	-0.01116	0.001942	9.03e-09	331275	0	331275
rs1937450	Leg fat mass right	Neale B	European	-0.01147	0.001964	5.18e-09	331293	0	331293
rs1937450	Leg fat percentage left	Neale B	European	-0.007499	0.001536	1.05e-06	331278	0	331278
rs1937450	Leg fat percentage right	Neale B	European	-0.007965	0.001556	3.07e-07	331296	0	331296
rs1937450	Leg fat-free mass left	Neale B	European	-0.00773	0.001618	1.77e-06	331258	0	331258
rs1937450	Leg predicted mass left	Neale B	European	-0.007542	0.001607	2.68e-06	331253	0	331253
rs1937450	Sleep duration	Neale B	European	0.009036	0.001897	1.91e-06	335410	0	335410
rs1937450	Trunk fat mass	Neale B	European	-0.01442	0.002474	5.56e-09	331093	0	331093
rs1937450	Trunk fat percentage	Neale B	European	-0.01209	0.002258	8.67e-08	331113	0	331113
rs1937450	Waist circumference	Neale B	European	-0.01236	0.002175	1.33e-08	336639	0	336639
rs1937450	Weight	Neale B	European	-0.0126	0.002146	4.29e-09	336227	0	336227
rs1937450	Whole body fat mass	Neale B	European	-0.01415	0.002397	3.54e-09	330762	0	330762
rs17379561	Arm fat mass left	Neale B	European	-0.02013	0.00339	2.87e-09	331164	0	331164
rs17379561	Arm fat mass right	Neale B	European	-0.0203	0.003389	2.12e-09	331226	0	331226
rs17379561	Arm fat percentage left	Neale B	European	-0.01556	0.002618	2.79e-09	331198	0	331198
rs17379561	Arm fat percentage right	Neale B	European	-0.01602	0.00263	1.14e-09	331249	0	331249
rs17379561	Body fat percentage	Neale B	European	-0.01609	0.002652	1.3e-09	331117	0	331117
rs17379561	Body mass index	Neale B	European	-0.01792	0.003422	1.63e-07	336107	0	336107
rs17379561	Leg fat mass left	Neale B	European	-0.01622	0.002734	2.99e-09	331275	0	331275
rs17379561	Leg fat mass right	Neale B	European	-0.01687	0.002765	1.05e-09	331293	0	331293
rs17379561	Leg fat percentage left	Neale B	European	-0.01237	0.002163	1.08e-08	331278	0	331278
rs17379561	Leg fat percentage right	Neale B	European	-0.01297	0.00219	3.25e-09	331296	0	331296
rs17379561	Overall health rating	Neale B	European	-0.01451	0.002512	7.77e-09	336020	0	336020
rs17379561	Pain type experienced in last month: knee pain	Neale B	European	-0.007534	0.001421	1.14e-07	336650	71561	265089
rs17379561	Qualifications: college or university degree	Neale B	European	0.01055	0.001622	7.83e-11	334070	106305	227765
rs17379561	Seen doctor for nerves, anxiety, tension or depression	Neale B	European	-0.00724	0.001632	9.2e-06	335108	115328	219780
rs17379561	Time spent watching television	Neale B	European	-0.01684	0.002661	2.46e-10	319740	0	319740
rs17379561	Trunk fat mass	Neale B	European	-0.01991	0.003482	1.07e-08	331093	0	331093
rs17379561	Trunk fat percentage	Neale B	European	-0.01784	0.003179	2e-08	331113	0	331113
rs17379561	Waist circumference	Neale B	European	-0.01945	0.003064	2.18e-10	336639	0	336639
rs17379561	Weight	Neale B	European	-0.0146	0.003023	1.36e-06	336227	0	336227
rs17379561	Wheeze or whistling in the chest in last year	Neale B	European	-0.009381	0.001417	3.64e-11	331257	68531	262726
rs17379561	Whole body fat mass	Neale B	European	-0.02053	0.003375	1.17e-09	330762	0	330762
rs17379561	Schizophrenia	PGC	Mixed	0.1069	0.0154	3.33e-12	82315	35476	46839
rs17379561	Years of educational attainment	SSGAC	European	0.019	0.003	3.5e-08	328917	0	328917
rs903678	Body mass index in physically active indivdiuals	GIANT	European	0.0241	0.0049	1.05e-06	109161	0	109161
rs903678	Body mass index in physically active indivdiuals	GIANT	Mixed	0.0238	0.0049	1.05e-06	111248	0	111248
rs903678	Body mass index in males	GIANT	Mixed	0.026	0.0053	9.31e-07	104138	0	104138
rs903678	Body mass index in non-smokers	GIANT	European	0.0233	0.0048	1.02e-06	126537	0	126537
rs903678	Body mass index in non-smokers	GIANT	Mixed	0.022	0.0046	2.18e-06	134748	0	134748
rs903678	Body mass index adjusted for physical activity	GIANT	European	0.022	0.0045	1.17e-06	139691	0	139691
rs903678	Body mass index adjusted for physical activity	GIANT	Mixed	0.0218	0.0045	1.02e-06	142302	0	142302
rs903678	Body mass index adjusted for smoking	GIANT	European	0.0243	0.0042	6.09e-09	158040	0	158040
rs903678	Body mass index adjusted for smoking	GIANT	Mixed	0.0232	0.0041	1.18e-08	168858	0	168858
rs903678	Body mass index	GIANT	European	0.02121	0.004699	6.38e-06	126574	0	126574
rs903678	Body mass index	GIANT	European	0.0206	0.004	2.61e-07	230299	0	230299
rs903678	Body mass index	GIANT	Mixed	0.0206	0.0039	1.28e-07	230299	0	230299
rs903678	Weight	GIANT	European	0.02176	0.004731	4.24e-06	125915	0	125915
rs903678	Arm fat mass left	Neale B	European	0.02474	0.002514	7.41e-23	331164	0	331164
rs903678	Arm fat mass right	Neale B	European	0.02536	0.002513	6e-24	331226	0	331226
rs903678	Arm fat percentage left	Neale B	European	0.01655	0.001942	1.57e-17	331198	0	331198
rs903678	Arm fat percentage right	Neale B	European	0.01714	0.001951	1.53e-18	331249	0	331249
rs903678	Arm fat-free mass left	Neale B	European	0.01352	0.001631	1.12e-16	331159	0	331159
rs903678	Arm fat-free mass right	Neale B	European	0.0123	0.001598	1.43e-14	331221	0	331221
rs903678	Arm predicted mass left	Neale B	European	0.01333	0.001625	2.32e-16	331146	0	331146
rs903678	Arm predicted mass right	Neale B	European	0.0127	0.001593	1.51e-15	331216	0	331216
rs903678	Basal metabolic rate	Neale B	European	0.01411	0.001701	1.1e-16	331307	0	331307
rs903678	Body fat percentage	Neale B	European	0.01591	0.001967	5.96e-16	331117	0	331117
rs903678	Body mass index	Neale B	European	0.02783	0.002538	5.61e-28	336107	0	336107
rs903678	Daytime dozing or sleeping	Neale B	European	0.006368	0.001269	5.2e-07	336082	0	336082
rs903678	Diastolic blood pressure	Neale B	European	0.01661	0.0026	1.69e-10	317756	0	317756
rs903678	Frequency of tiredness or lethargy in last 2 weeks	Neale B	European	0.01021	0.002147	2e-06	327528	0	327528
rs903678	Health satisfaction	Neale B	European	0.02086	0.003901	9.01e-08	110964	0	110964
rs903678	Hip circumference	Neale B	European	0.02123	0.002541	6.6e-17	336601	0	336601
rs903678	Impedance of arm left	Neale B	European	-0.01531	0.001812	2.89e-17	331292	0	331292
rs903678	Impedance of arm right	Neale B	European	-0.01423	0.001804	3.02e-15	331279	0	331279
rs903678	Impedance of leg left	Neale B	European	-0.01761	0.002339	5.07e-14	331296	0	331296
rs903678	Impedance of leg right	Neale B	European	-0.01696	0.002321	2.72e-13	331301	0	331301
rs903678	Impedance of whole body	Neale B	European	-0.01669	0.001956	1.4e-17	331284	0	331284
rs903678	Job involves heavy manual or physical work	Neale B	European	0.01516	0.002984	3.8e-07	190643	0	190643
rs903678	Leg fat mass left	Neale B	European	0.02007	0.002027	4.11e-23	331275	0	331275
rs903678	Leg fat mass right	Neale B	European	0.02028	0.002051	4.71e-23	331293	0	331293
rs903678	Leg fat percentage left	Neale B	European	0.01371	0.001604	1.23e-17	331278	0	331278
rs903678	Leg fat percentage right	Neale B	European	0.01374	0.001625	2.77e-17	331296	0	331296
rs903678	Leg fat-free mass left	Neale B	European	0.01343	0.001689	1.88e-15	331258	0	331258
rs903678	Leg fat-free mass right	Neale B	European	0.01251	0.001688	1.26e-13	331285	0	331285
rs903678	Leg predicted mass left	Neale B	European	0.01334	0.001678	1.84e-15	331253	0	331253
rs903678	Leg predicted mass right	Neale B	European	0.01233	0.001677	1.94e-13	331285	0	331285
rs903678	Medication for pain relief, constipation, heartburn: none of the above	Neale B	European	-0.00609	0.001285	2.13e-06	333581	184936	148645
rs903678	Nap during day	Neale B	European	0.01517	0.001521	1.98e-23	337074	0	337074
rs903678	Overall health rating	Neale B	European	0.01187	0.001863	1.87e-10	336020	0	336020
rs903678	Pulse rate	Neale B	European	0.01341	0.002644	3.94e-07	317756	0	317756
rs903678	Qualifications: college or university degree	Neale B	European	-0.005956	0.001203	7.35e-07	334070	106305	227765
rs903678	Qualifications: other professional qualifications	Neale B	European	-0.006161	0.001175	1.57e-07	334070	97524	236546
rs903678	Self-reported hypertension	Neale B	European	0.005089	0.001126	6.17e-06	337159	87690	249469
rs903678	Shortness of breath walking on level ground	Neale B	European	0.006432	0.001383	3.33e-06	109508	11459	98049
rs903678	Sleeplessness or insomnia	Neale B	European	0.00925	0.001839	4.93e-07	336965	0	336965
rs903678	Trunk fat mass	Neale B	European	0.02274	0.002582	1.32e-18	331093	0	331093
rs903678	Trunk fat percentage	Neale B	European	0.01755	0.002358	9.91e-14	331113	0	331113
rs903678	Trunk fat-free mass	Neale B	European	0.01115	0.001616	5.08e-12	331030	0	331030
rs903678	Trunk predicted mass	Neale B	European	0.01104	0.00161	7.04e-12	330995	0	330995
rs903678	Usual walking pace	Neale B	European	-0.008221	0.001568	1.57e-07	335349	0	335349
rs903678	Vascular or heart problems diagnosed by doctor: high blood pressure	Neale B	European	0.005062	0.001141	9.17e-06	336683	91033	245650
rs903678	Vascular or heart problems diagnosed by doctor: none of the above	Neale B	European	-0.005832	0.001172	6.48e-07	336683	236530	100153
rs903678	Waist circumference	Neale B	European	0.01916	0.002272	3.45e-17	336639	0	336639
rs903678	Weight	Neale B	European	0.0219	0.002242	1.5e-22	336227	0	336227
rs903678	Whole body fat mass	Neale B	European	0.02372	0.002503	2.62e-21	330762	0	330762
rs903678	Whole body fat-free mass	Neale B	European	0.01223	0.001622	4.79e-14	331291	0	331291
rs903678	Whole body water mass	Neale B	European	0.01223	0.001625	5.07e-14	331315	0	331315
rs903678	Coronary artery disease	van der Harst P	Mixed	0.0291	0.006	1.23e-06	547261	122733	424528
rs6711584	Age at first live birth	Neale B	European	-0.01773	0.003964	7.78e-06	123846	0	123846
rs6711584	Alcohol intake versus 10 years previously	Neale B	European	0.01096	0.00186	3.75e-09	313248	0	313248
rs6711584	Arm fat mass left	Neale B	European	0.01323	0.002399	3.49e-08	331164	0	331164
rs6711584	Arm fat mass right	Neale B	European	0.01274	0.002398	1.07e-07	331226	0	331226
rs6711584	Arm fat percentage left	Neale B	European	0.0091	0.001853	9.04e-07	331198	0	331198
rs6711584	Arm fat percentage right	Neale B	European	0.008393	0.001861	6.52e-06	331249	0	331249
rs6711584	Arm fat-free mass left	Neale B	European	0.007098	0.001556	5.09e-06	331159	0	331159
rs6711584	Arm fat-free mass right	Neale B	European	0.007579	0.001525	6.72e-07	331221	0	331221
rs6711584	Arm predicted mass left	Neale B	European	0.007611	0.00155	9.17e-07	331146	0	331146
rs6711584	Arm predicted mass right	Neale B	European	0.007817	0.00152	2.7e-07	331216	0	331216
rs6711584	Basal metabolic rate	Neale B	European	0.007284	0.001623	7.2e-06	331307	0	331307
rs6711584	Body fat percentage	Neale B	European	0.01035	0.001877	3.54e-08	331117	0	331117
rs6711584	Body mass index	Neale B	European	0.01552	0.002422	1.49e-10	336107	0	336107
rs6711584	Daytime dozing or sleeping	Neale B	European	0.005691	0.001211	2.6e-06	336082	0	336082
rs6711584	Ever smoked	Neale B	European	0.005459	0.001198	5.24e-06	336067	202585	133482
rs6711584	Hip circumference	Neale B	European	0.01205	0.002424	6.75e-07	336601	0	336601
rs6711584	Impedance of arm left	Neale B	European	-0.008259	0.001729	1.78e-06	331292	0	331292
rs6711584	Impedance of arm right	Neale B	European	-0.009602	0.001721	2.43e-08	331279	0	331279
rs6711584	Leg fat mass left	Neale B	European	0.01184	0.001935	9.32e-10	331275	0	331275
rs6711584	Leg fat mass right	Neale B	European	0.01207	0.001957	6.94e-10	331293	0	331293
rs6711584	Leg fat percentage left	Neale B	European	0.009362	0.001531	9.56e-10	331278	0	331278
rs6711584	Leg fat percentage right	Neale B	European	0.009449	0.00155	1.09e-09	331296	0	331296
rs6711584	Mean time to correctly identify matches	Neale B	European	-0.01133	0.002419	2.8e-06	335139	0	335139
rs6711584	Number of treatments or medications taken	Neale B	European	0.008959	0.001963	5.04e-06	337159	0	337159
rs6711584	Past tobacco smoking	Neale B	European	-0.01759	0.003193	3.59e-08	310749	0	310749
rs6711584	Qualifications: college or university degree	Neale B	European	-0.005486	0.001148	1.76e-06	334070	106305	227765
rs6711584	Time spent watching television	Neale B	European	0.01017	0.001883	6.69e-08	319740	0	319740
rs6711584	Trunk fat mass	Neale B	European	0.01377	0.002464	2.32e-08	331093	0	331093
rs6711584	Trunk fat percentage	Neale B	European	0.01152	0.00225	3.08e-07	331113	0	331113
rs6711584	Waist circumference	Neale B	European	0.01172	0.002168	6.54e-08	336639	0	336639
rs6711584	Weight	Neale B	European	0.01215	0.002139	1.34e-08	336227	0	336227
rs6711584	Whole body fat mass	Neale B	European	0.01347	0.002388	1.72e-08	330762	0	330762
rs13409451	Chronotype	Hu Y	European	0.0574	0.0116	7.29e-07	122125	0	122125
rs13409451	Morning vs evening chronotype	Hu Y	European	0.0574	0.0116	7.29e-07	89283	38937	50346
rs13409451	Age completed full time education	Neale B	European	-0.01207	0.00249	1.27e-06	226899	0	226899
rs13409451	Fed-up feelings	Neale B	European	0.006302	0.001238	3.6e-07	330549	134124	196425
rs13409451	Fluid intelligence score	Neale B	European	-0.04641	0.009236	5.04e-07	108818	0	108818
rs13409451	Hand grip strength left	Neale B	European	-0.007991	0.001797	8.73e-06	335821	0	335821
rs13409451	Mood swings	Neale B	European	0.006848	0.001257	5.13e-08	329428	148601	180827
rs13409451	Morning or evening person	Neale B	European	-0.01641	0.002452	2.17e-11	301143	0	301143
rs13409451	Number of days or week walked 10+ minutes	Neale B	European	0.02586	0.004864	1.06e-07	331654	0	331654
rs13409451	Qualifications: A levels or as levels or equivalent	Neale B	European	-0.007169	0.00112	1.55e-10	334070	91710	242360
rs13409451	Qualifications: college or university degree	Neale B	European	-0.008704	0.001168	9.36e-14	334070	106305	227765
rs13409451	Qualifications: none	Neale B	European	0.006576	0.0009473	3.86e-12	334070	57567	276503
rs13409451	Years of educational attainment in males	SSGAC	European	-0.02	0.004	1.35e-07	147474	0	147474
rs13409451	Years of educational attainment	SSGAC	European	-0.017	0.003	5.96e-11	328917	0	328917
rs13409451	Intelligence	Sniekers S	European	-0.02896	0.005177	2.23e-08	78308	0	78308
rs4300861	Current tobacco smoking	Neale B	European	-0.006148	0.001362	6.34e-06	337030	0	337030
rs4300861	Impedance of whole body	Neale B	European	0.008519	0.001909	8.07e-06	331284	0	331284
rs4300861	Long-standing illness, disability or infirmity	Neale B	European	-0.006122	0.001187	2.53e-07	329663	107123	222540
rs4300861	Overall health rating	Neale B	European	-0.009624	0.001818	1.2e-07	336020	0	336020
rs4300861	Pain type experienced in last month: knee pain	Neale B	European	-0.004731	0.001028	4.2e-06	336650	71561	265089
rs4300861	Qualifications: O levels or GCSEs or equivalent	Neale B	European	0.005644	0.001256	7e-06	334070	159730	174340
rs4300861	Qualifications: college or university degree	Neale B	European	0.005752	0.001174	9.54e-07	334070	106305	227765
rs4300861	Qualifications: none	Neale B	European	-0.00454	0.0009516	1.84e-06	334070	57567	276503
rs4300861	Smoking status: current	Neale B	European	-0.003346	0.0007562	9.69e-06	336024	33928	302096
rs4300861	Types of physical activity in last 4 weeks: walking for pleasure	Neale B	European	0.005384	0.001127	1.77e-06	335599	241930	93669
rs4300861	Wheeze or whistling in the chest in last year	Neale B	European	-0.005597	0.001025	4.79e-08	331257	68531	262726
rs12997558	Arm fat mass left	Neale B	European	0.01118	0.002486	6.86e-06	331164	0	331164
rs12997558	Arm fat mass right	Neale B	European	0.01105	0.002486	8.82e-06	331226	0	331226
rs12997558	Arm fat percentage left	Neale B	European	0.01035	0.00192	6.99e-08	331198	0	331198
rs12997558	Arm fat percentage right	Neale B	European	0.01044	0.001929	6.22e-08	331249	0	331249
rs12997558	Body fat percentage	Neale B	European	0.01152	0.001945	3.18e-09	331117	0	331117
rs12997558	Body mass index	Neale B	European	0.01152	0.002509	4.44e-06	336107	0	336107
rs12997558	Leg fat mass left	Neale B	European	0.009938	0.002005	7.18e-07	331275	0	331275
rs12997558	Leg fat mass right	Neale B	European	0.01024	0.002028	4.43e-07	331293	0	331293
rs12997558	Leg fat percentage left	Neale B	European	0.00878	0.001586	3.12e-08	331278	0	331278
rs12997558	Leg fat percentage right	Neale B	European	0.009355	0.001607	5.78e-09	331296	0	331296
rs12997558	Trunk fat mass	Neale B	European	0.0123	0.002554	1.46e-06	331093	0	331093
rs12997558	Trunk fat percentage	Neale B	European	0.0133	0.002332	1.18e-08	331113	0	331113
rs12997558	Whole body fat mass	Neale B	European	0.01242	0.002475	5.26e-07	330762	0	330762
rs12997558	Low grade serous ovarian cancer	Phelan M	European	-0.2319	0.05155	6.84e-06	41953	1012	40941
rs6722661	Age first birth female	Barban N	European	NA	NA	4.26e-06	163522	0	163522
rs6722661	Age first birth	Barban N	European	NA	NA	1.28e-07	213067	0	213067
rs6722661	College completion	SSGAC	European	NA	NA	6.67e-09	101069	-	-
rs6722661	Arm fat mass left	Neale B	European	-0.01651	0.002477	2.69e-11	331164	0	331164
rs6722661	Arm fat mass right	Neale B	European	-0.01584	0.002477	1.58e-10	331226	0	331226
rs6722661	Arm fat percentage left	Neale B	European	-0.01146	0.001913	2.09e-09	331198	0	331198
rs6722661	Arm fat percentage right	Neale B	European	-0.01113	0.001922	7.14e-09	331249	0	331249
rs6722661	Arm fat-free mass left	Neale B	European	-0.007416	0.001607	3.94e-06	331159	0	331159
rs6722661	Arm fat-free mass right	Neale B	European	-0.007104	0.001575	6.47e-06	331221	0	331221
rs6722661	Arm predicted mass left	Neale B	European	-0.007549	0.001601	2.42e-06	331146	0	331146
rs6722661	Basal metabolic rate	Neale B	European	-0.007424	0.001676	9.47e-06	331307	0	331307
rs6722661	Body fat percentage	Neale B	European	-0.01188	0.001938	8.87e-10	331117	0	331117
rs6722661	Body mass index	Neale B	European	-0.0178	0.0025	1.08e-12	336107	0	336107
rs6722661	Fluid intelligence score	Neale B	European	0.04989	0.009371	1.02e-07	108818	0	108818
rs6722661	Hip circumference	Neale B	European	-0.01436	0.002503	9.57e-09	336601	0	336601
rs6722661	Impedance of arm left	Neale B	European	0.008061	0.001785	6.31e-06	331292	0	331292
rs6722661	Impedance of arm right	Neale B	European	0.008324	0.001778	2.84e-06	331279	0	331279
rs6722661	Job involves heavy manual or physical work	Neale B	European	-0.01426	0.002938	1.21e-06	190643	0	190643
rs6722661	Leg fat mass left	Neale B	European	-0.0143	0.001998	8.14e-13	331275	0	331275
rs6722661	Leg fat mass right	Neale B	European	-0.01447	0.002021	8.03e-13	331293	0	331293
rs6722661	Leg fat percentage left	Neale B	European	-0.01082	0.001581	7.61e-12	331278	0	331278
rs6722661	Leg fat percentage right	Neale B	European	-0.011	0.001601	6.23e-12	331296	0	331296
rs6722661	Qualifications: A levels or as levels or equivalent	Neale B	European	0.007053	0.001136	5.32e-10	334070	91710	242360
rs6722661	Qualifications: college or university degree	Neale B	European	0.01069	0.001185	1.87e-19	334070	106305	227765
rs6722661	Qualifications: none	Neale B	European	-0.004675	0.0009607	1.14e-06	334070	57567	276503
rs6722661	Time spent watching television	Neale B	European	-0.009072	0.001945	3.11e-06	319740	0	319740
rs6722661	Trunk fat mass	Neale B	European	-0.0148	0.002545	6.09e-09	331093	0	331093
rs6722661	Trunk fat percentage	Neale B	European	-0.01281	0.002323	3.49e-08	331113	0	331113
rs6722661	Waist circumference	Neale B	European	-0.01511	0.002238	1.48e-11	336639	0	336639
rs6722661	Weight	Neale B	European	-0.01327	0.002209	1.89e-09	336227	0	336227
rs6722661	Whole body fat mass	Neale B	European	-0.01581	0.002466	1.45e-10	330762	0	330762
rs6722661	Rheumatoid arthritis	Okada Y	Mixed	-0.07257	0.01364	2.8e-07	80799	19234	61565
rs6722661	College completion	SSGAC	European	0.05921	0.011	6.67e-09	95427	22044	73383
rs6722661	Years of educational attainment in females	SSGAC	European	0.02	0.003	1.42e-08	181443	0	181443
rs6722661	Years of educational attainment in males	SSGAC	European	0.023	0.004	2.29e-09	147474	0	147474
rs6722661	Years of educational attainment	SSGAC	European	0.02	0.003	3.53e-15	328917	0	328917
rs6722661	Intelligence	Sniekers S	European	0.02837	0.00573	7.38e-07	78308	0	78308
rs1596747	Educational attainment years of education	SSGAC	European	NA	NA	1e-09	-	-	-
rs1596747	Arm fat mass left	Neale B	European	-0.01138	0.002382	1.79e-06	331164	0	331164
rs1596747	Arm fat mass right	Neale B	European	-0.01122	0.002381	2.45e-06	331226	0	331226
rs1596747	Arm fat percentage left	Neale B	European	-0.008129	0.00184	9.92e-06	331198	0	331198
rs1596747	Body fat percentage	Neale B	European	-0.009968	0.001863	8.82e-08	331117	0	331117
rs1596747	Body mass index	Neale B	European	-0.01145	0.002403	1.91e-06	336107	0	336107
rs1596747	Hip circumference	Neale B	European	-0.01169	0.002406	1.19e-06	336601	0	336601
rs1596747	Leg fat mass left	Neale B	European	-0.01087	0.001921	1.51e-08	331275	0	331275
rs1596747	Leg fat mass right	Neale B	European	-0.0112	0.001943	8.31e-09	331293	0	331293
rs1596747	Leg fat percentage left	Neale B	European	-0.009105	0.00152	2.07e-09	331278	0	331278
rs1596747	Leg fat percentage right	Neale B	European	-0.009461	0.001539	7.9e-10	331296	0	331296
rs1596747	Qualifications: college or university degree	Neale B	European	0.006207	0.001139	5.04e-08	334070	106305	227765
rs1596747	Time spent watching television	Neale B	European	-0.008507	0.00187	5.37e-06	319740	0	319740
rs1596747	Trunk fat mass	Neale B	European	-0.01286	0.002447	1.48e-07	331093	0	331093
rs1596747	Trunk fat percentage	Neale B	European	-0.01122	0.002234	5.12e-07	331113	0	331113
rs1596747	Waist circumference	Neale B	European	-0.009922	0.002152	4e-06	336639	0	336639
rs1596747	Weight	Neale B	European	-0.01014	0.002123	1.77e-06	336227	0	336227
rs1596747	Whole body fat mass	Neale B	European	-0.0131	0.002371	3.3e-08	330762	0	330762
rs1596747	Years of educational attainment	SSGAC	European	0.012	0.002	4.2e-07	328917	0	328917
rs7600261	Age completed full time education	Neale B	European	0.0118	0.002625	6.97e-06	226899	0	226899
rs7600261	Current employment status: unable to work because of sickness or disability	Neale B	European	-0.002493	0.0005009	6.44e-07	336252	12554	323698
rs7600261	Fed-up feelings	Neale B	European	-0.005847	0.001309	7.93e-06	330549	134124	196425
rs7600261	Mood swings	Neale B	European	-0.006653	0.001329	5.52e-07	329428	148601	180827
rs7600261	Qualifications: A levels or as levels or equivalent	Neale B	European	0.006584	0.001184	2.67e-08	334070	91710	242360
rs7600261	Qualifications: O levels or GCSEs or equivalent	Neale B	European	0.006102	0.001321	3.87e-06	334070	159730	174340
rs7600261	Qualifications: college or university degree	Neale B	European	0.009054	0.001235	2.28e-13	334070	106305	227765
rs7600261	Qualifications: none	Neale B	European	-0.00673	0.001001	1.8e-11	334070	57567	276503
rs7600261	Qualifications: other professional qualifications	Neale B	European	0.00646	0.001206	8.59e-08	334070	97524	236546
rs7600261	Seen doctor for nerves, anxiety, tension or depression	Neale B	European	-0.005664	0.001243	5.21e-06	335108	115328	219780
rs7600261	Types of physical activity in last 4 weeks: other exercises	Neale B	European	0.006363	0.001323	1.52e-06	335599	162803	172796
rs1011407	Mean corpuscular hemoglobin	Astle W	European	0.03346	0.005433	7.32e-10	173480	0	173480
rs1011407	Mean corpuscular volume	Astle W	European	0.03685	0.005416	1.01e-11	173480	0	173480
rs1011407	Red blood cell count	Astle W	European	-0.02704	0.005458	7.25e-07	173480	0	173480
rs1011407	Arm fat percentage left	Neale B	European	-0.01281	0.002812	5.24e-06	331198	0	331198
rs1011407	Arm fat percentage right	Neale B	European	-0.01287	0.002825	5.2e-06	331249	0	331249
rs1011407	Body fat percentage	Neale B	European	-0.01469	0.002848	2.52e-07	331117	0	331117
rs1011407	Body mass index	Neale B	European	-0.0182	0.003674	7.27e-07	336107	0	336107
rs1011407	Fluid intelligence score	Neale B	European	0.0612	0.01364	7.29e-06	108818	0	108818
rs1011407	Leg fat mass left	Neale B	European	-0.01308	0.002936	8.35e-06	331275	0	331275
rs1011407	Leg fat mass right	Neale B	European	-0.01338	0.00297	6.6e-06	331293	0	331293
rs1011407	Leg fat percentage left	Neale B	European	-0.01123	0.002323	1.34e-06	331278	0	331278
rs1011407	Leg fat percentage right	Neale B	European	-0.01134	0.002353	1.45e-06	331296	0	331296
rs1011407	Qualifications: college or university degree	Neale B	European	0.009894	0.001741	1.32e-08	334070	106305	227765
rs1011407	Trunk fat percentage	Neale B	European	-0.01682	0.003414	8.36e-07	331113	0	331113
rs1011407	Types of physical activity in last 4 weeks: walking for pleasure	Neale B	European	0.007446	0.001672	8.48e-06	335599	241930	93669
rs1011407	Whole body fat mass	Neale B	European	-0.01638	0.003624	6.21e-06	330762	0	330762
rs1011407	Years of educational attainment	SSGAC	European	0.017	0.004	9.21e-06	328917	0	328917
rs2358016	Years of education	SSGAC	European	NA	NA	1.56e-07	101069	-	-
rs2358016	Fluid intelligence score	Neale B	European	0.05487	0.00903	1.23e-09	108818	0	108818
rs2358016	Number of treatments or medications taken	Neale B	European	-0.009317	0.00195	1.78e-06	337159	0	337159
rs2358016	Overall health rating	Neale B	European	-0.007968	0.001766	6.42e-06	336020	0	336020
rs2358016	Qualifications: A levels or as levels or equivalent	Neale B	European	0.005811	0.001093	1.05e-07	334070	91710	242360
rs2358016	Qualifications: college or university degree	Neale B	European	0.009342	0.00114	2.53e-16	334070	106305	227765
rs2358016	Self-reported hypothyroidism or myxoedema	Neale B	European	-0.002402	0.0005193	3.75e-06	337159	16376	320783
rs2358016	Time spent watching television	Neale B	European	-0.009563	0.001872	3.25e-07	319740	0	319740
rs2358016	Types of physical activity in last 4 weeks: heavy diy	Neale B	European	0.005298	0.001185	7.82e-06	335599	147922	187677
rs2358016	Years of educational attainment in females	SSGAC	European	0.016	0.003	9.71e-07	181443	0	181443
rs2358016	Years of educational attainment	SSGAC	European	0.021	0.004	1.56e-07	101069	0	101069
rs2358016	Years of educational attainment	SSGAC	European	0.015	0.002	2.26e-09	328917	0	328917
rs2358016	Neuroticism	SSGAC	European	-0.016	0.003	4.15e-06	170911	0	170911
rs2358016	Intelligence	Sniekers S	European	0.02442	0.00551	9.33e-06	78308	0	78308
rs6780459	Body mass index	GIANT	Mixed	-0.0156	0.0034	3.85e-06	338719	0	338719
rs6780459	Arm fat mass left	Neale B	European	-0.01442	0.002737	1.38e-07	331164	0	331164
rs6780459	Arm fat mass right	Neale B	European	-0.01355	0.002736	7.29e-07	331226	0	331226
rs6780459	Arm fat percentage left	Neale B	European	-0.009393	0.002114	8.83e-06	331198	0	331198
rs6780459	Arm fat percentage right	Neale B	European	-0.009474	0.002123	8.14e-06	331249	0	331249
rs6780459	Arm fat-free mass left	Neale B	European	-0.008494	0.001775	1.71e-06	331159	0	331159
rs6780459	Arm fat-free mass right	Neale B	European	-0.007923	0.00174	5.27e-06	331221	0	331221
rs6780459	Arm predicted mass left	Neale B	European	-0.008078	0.001769	4.94e-06	331146	0	331146
rs6780459	Arm predicted mass right	Neale B	European	-0.007751	0.001734	7.79e-06	331216	0	331216
rs6780459	Body mass index	Neale B	European	-0.01636	0.002762	3.18e-09	336107	0	336107
rs6780459	Hip circumference	Neale B	European	-0.01252	0.002765	6.01e-06	336601	0	336601
rs6780459	Impedance of arm left	Neale B	European	0.01	0.001972	3.96e-07	331292	0	331292
rs6780459	Impedance of arm right	Neale B	European	0.009346	0.001964	1.94e-06	331279	0	331279
rs6780459	Impedance of whole body	Neale B	European	0.01009	0.002129	2.17e-06	331284	0	331284
rs6780459	Leg fat mass left	Neale B	European	-0.01224	0.002207	2.89e-08	331275	0	331275
rs6780459	Leg fat mass right	Neale B	European	-0.01284	0.002232	8.84e-09	331293	0	331293
rs6780459	Leg fat percentage left	Neale B	European	-0.008186	0.001746	2.76e-06	331278	0	331278
rs6780459	Leg fat percentage right	Neale B	European	-0.009103	0.001768	2.64e-07	331296	0	331296
rs6780459	Waist circumference	Neale B	European	-0.01355	0.002473	4.25e-08	336639	0	336639
rs6780459	Weight	Neale B	European	-0.01184	0.00244	1.22e-06	336227	0	336227
rs6780459	Whole body fat mass	Neale B	European	-0.01341	0.002724	8.56e-07	330762	0	330762
rs2016933	Qualifications: college or university degree	Neale B	European	-0.007092	0.001284	3.3e-08	334070	106305	227765
rs7612999	Arm fat mass left	Neale B	European	0.01608	0.002768	6.28e-09	331164	0	331164
rs7612999	Arm fat mass right	Neale B	European	0.01664	0.002768	1.81e-09	331226	0	331226
rs7612999	Arm fat percentage left	Neale B	European	0.01264	0.002138	3.34e-09	331198	0	331198
rs7612999	Arm fat percentage right	Neale B	European	0.01276	0.002148	2.83e-09	331249	0	331249
rs7612999	Body fat percentage	Neale B	European	0.01322	0.002166	1.04e-09	331117	0	331117
rs7612999	Body mass index	Neale B	European	0.01654	0.002794	3.19e-09	336107	0	336107
rs7612999	Leg fat mass left	Neale B	European	0.01391	0.002232	4.59e-10	331275	0	331275
rs7612999	Leg fat mass right	Neale B	European	0.01424	0.002258	2.89e-10	331293	0	331293
rs7612999	Leg fat percentage left	Neale B	European	0.01178	0.001766	2.61e-11	331278	0	331278
rs7612999	Leg fat percentage right	Neale B	European	0.01212	0.001789	1.22e-11	331296	0	331296
rs7612999	Self-reported hypertension	Neale B	European	0.00586	0.001239	2.25e-06	337159	87690	249469
rs7612999	Sodium in urine	Neale B	European	0.01599	0.002751	6.16e-09	326831	0	326831
rs7612999	Treatment with blood pressure medication	Neale B	European	0.006899	0.001473	2.8e-06	180203	31488	148715
rs7612999	Trunk fat mass	Neale B	European	0.01629	0.002844	1.01e-08	331093	0	331093
rs7612999	Trunk fat percentage	Neale B	European	0.01451	0.002596	2.27e-08	331113	0	331113
rs7612999	Vascular or heart problems diagnosed by doctor: high blood pressure	Neale B	European	0.005661	0.001256	6.59e-06	336683	91033	245650
rs7612999	Vascular or heart problems diagnosed by doctor: none of the above	Neale B	European	-0.006303	0.00129	1.03e-06	336683	236530	100153
rs7612999	Waist circumference	Neale B	European	0.01814	0.002501	4.14e-13	336639	0	336639
rs7612999	Weight	Neale B	European	0.01293	0.002468	1.61e-07	336227	0	336227
rs7612999	Whole body fat mass	Neale B	European	0.01643	0.002756	2.51e-09	330762	0	330762
rs2240326	Age first birth female	Barban N	European	NA	NA	6.9e-10	163522	0	163522
rs2240326	Age first birth	Barban N	European	NA	NA	1.75e-13	213067	0	213067
rs2240326	Body mass index adjusted for smoking	GIANT	European	0.0175	0.0039	7.24e-06	160250	0	160250
rs2240326	High density lipoprotein	GLGC	European	-0.0231	0.0048	3.41e-06	94311	0	94311
rs2240326	Crohns disease	IBDGC	European	NA	NA	5.3e-09	14342	6299	8043
rs2240326	Crohns disease	IBDGC	European	-0.1045	0.0227	3.98e-06	20883	5956	14927
rs2240326	Inflammatory bowel disease	IBDGC	European	-0.0917	0.0167	4.03e-08	34652	12882	21770
rs2240326	Ulcerative colitis	IBDGC	European	NA	NA	6.26e-08	20672	6945	13727
rs2240326	Age at first live birth	Neale B	European	-0.02916	0.003939	1.34e-13	123846	0	123846
rs2240326	Age at last live birth	Neale B	European	-0.02827	0.003956	8.87e-13	123676	0	123676
rs2240326	Age completed full time education	Neale B	European	-0.01455	0.002427	2.06e-09	226899	0	226899
rs2240326	Alcohol intake frequency	Neale B	European	0.02225	0.003554	3.82e-10	336965	0	336965
rs2240326	Alcohol intake versus 10 years previously	Neale B	European	0.01061	0.001846	8.99e-09	313248	0	313248
rs2240326	Arm fat mass left	Neale B	European	0.02622	0.00238	3.24e-28	331164	0	331164
rs2240326	Arm fat mass right	Neale B	European	0.02629	0.00238	2.23e-28	331226	0	331226
rs2240326	Arm fat percentage left	Neale B	European	0.01751	0.001839	1.7e-21	331198	0	331198
rs2240326	Arm fat percentage right	Neale B	European	0.01733	0.001847	6.45e-21	331249	0	331249
rs2240326	Arm fat-free mass left	Neale B	European	0.01508	0.001544	1.64e-22	331159	0	331159
rs2240326	Arm fat-free mass right	Neale B	European	0.01416	0.001513	8.58e-21	331221	0	331221
rs2240326	Arm predicted mass left	Neale B	European	0.01526	0.001538	3.51e-23	331146	0	331146
rs2240326	Arm predicted mass right	Neale B	European	0.01435	0.001508	1.82e-21	331216	0	331216
rs2240326	Average weekly beer plus cider intake	Neale B	European	0.009584	0.002001	1.68e-06	241447	0	241447
rs2240326	Basal metabolic rate	Neale B	European	0.01512	0.001611	6.26e-21	331307	0	331307
rs2240326	Body fat percentage	Neale B	European	0.01752	0.001862	5.06e-21	331117	0	331117
rs2240326	Body mass index	Neale B	European	0.02994	0.002403	1.22e-35	336107	0	336107
rs2240326	Diabetes diagnosed by doctor	Neale B	European	0.002466	0.0005209	2.2e-06	336473	16183	320290
rs2240326	Diastolic blood pressure	Neale B	European	0.01212	0.002462	8.63e-07	317756	0	317756
rs2240326	Ever highly irritable or argumentative for 2 days	Neale B	European	0.008691	0.001635	1.06e-07	108925	19265	89660
rs2240326	Fed-up feelings	Neale B	European	0.005663	0.001207	2.71e-06	330549	134124	196425
rs2240326	Fluid intelligence score	Neale B	European	-0.06557	0.008996	3.16e-13	108818	0	108818
rs2240326	Heel bone mineral density	Neale B	European	0.0215	0.003109	4.67e-12	194398	0	194398
rs2240326	Heel bone mineral density left	Neale B	European	0.01901	0.004159	4.88e-06	106254	0	106254
rs2240326	Hip circumference	Neale B	European	0.01916	0.002406	1.67e-15	336601	0	336601
rs2240326	Impedance of arm left	Neale B	European	-0.01667	0.001715	2.48e-22	331292	0	331292
rs2240326	Impedance of arm right	Neale B	European	-0.0168	0.001708	8.13e-23	331279	0	331279
rs2240326	Impedance of leg left	Neale B	European	-0.01472	0.002215	3.02e-11	331296	0	331296
rs2240326	Impedance of leg right	Neale B	European	-0.01414	0.002198	1.25e-10	331301	0	331301
rs2240326	Impedance of whole body	Neale B	European	-0.01682	0.001852	1.1e-19	331284	0	331284
rs2240326	Job involves heavy manual or physical work	Neale B	European	0.02046	0.002819	3.92e-13	190643	0	190643
rs2240326	Job involves mainly walking or standing	Neale B	European	0.02208	0.003583	7.14e-10	190606	0	190606
rs2240326	Leg fat mass left	Neale B	European	0.02255	0.00192	7.55e-32	331275	0	331275
rs2240326	Leg fat mass right	Neale B	European	0.02249	0.001942	5e-31	331293	0	331293
rs2240326	Leg fat percentage left	Neale B	European	0.016	0.001519	5.93e-26	331278	0	331278
rs2240326	Leg fat percentage right	Neale B	European	0.01611	0.001538	1.19e-25	331296	0	331296
rs2240326	Leg fat-free mass left	Neale B	European	0.01393	0.001599	3.1e-18	331258	0	331258
rs2240326	Leg fat-free mass right	Neale B	European	0.01282	0.001599	1.08e-15	331285	0	331285
rs2240326	Leg pain on walking	Neale B	European	0.009111	0.00176	2.27e-07	110337	24101	86236
rs2240326	Leg predicted mass left	Neale B	European	0.01375	0.001589	4.84e-18	331253	0	331253
rs2240326	Leg predicted mass right	Neale B	European	0.01267	0.001588	1.52e-15	331285	0	331285
rs2240326	Miserableness	Neale B	European	0.00686	0.001204	1.22e-08	331856	141755	190101
rs2240326	Mood swings	Neale B	European	0.006085	0.001226	6.86e-07	329428	148601	180827
rs2240326	Mouth or teeth dental problems: dentures	Neale B	European	0.004851	0.0009131	1.08e-07	336138	56894	279244
rs2240326	Number of treatments or medications taken	Neale B	European	0.01237	0.001948	2.2e-10	337159	0	337159
rs2240326	Overall health rating	Neale B	European	0.01271	0.001764	5.73e-13	336020	0	336020
rs2240326	Pulse rate	Neale B	European	0.01137	0.002504	5.64e-06	317756	0	317756
rs2240326	Qualifications: A levels or as levels or equivalent	Neale B	European	-0.01002	0.001092	4.39e-20	334070	91710	242360
rs2240326	Qualifications: NVQ or HND or HNC or equivalent	Neale B	European	0.004295	0.0009513	6.35e-06	334070	62848	271222
rs2240326	Qualifications: college or university degree	Neale B	European	-0.01248	0.001139	6.2e-28	334070	106305	227765
rs2240326	Qualifications: none	Neale B	European	0.005785	0.0009234	3.74e-10	334070	57567	276503
rs2240326	Self-reported diabetes	Neale B	European	0.002346	0.0004723	6.77e-07	337159	13243	323916
rs2240326	Shoulder lesions	Neale B	European	0.001189	0.0002687	9.56e-06	337199	4147	333052
rs2240326	Sleeplessness or insomnia	Neale B	European	0.008644	0.001742	6.92e-07	336965	0	336965
rs2240326	Taking other prescription medications	Neale B	European	0.008043	0.001217	3.87e-11	336330	158113	178217
rs2240326	Time spent watching television	Neale B	European	0.01765	0.00187	3.78e-21	319740	0	319740
rs2240326	Trunk fat mass	Neale B	European	0.02393	0.002445	1.33e-22	331093	0	331093
rs2240326	Trunk fat percentage	Neale B	European	0.01863	0.002232	7.11e-17	331113	0	331113
rs2240326	Trunk fat-free mass	Neale B	European	0.01119	0.00153	2.66e-13	331030	0	331030
rs2240326	Trunk predicted mass	Neale B	European	0.01096	0.001525	6.57e-13	330995	0	330995
rs2240326	Types of physical activity in last 4 weeks: other exercises	Neale B	European	-0.005891	0.001221	1.39e-06	335599	162803	172796
rs2240326	Types of transport used, excluding work: cycle	Neale B	European	-0.003072	0.0006251	8.88e-07	335650	23918	311732
rs2240326	Usual walking pace	Neale B	European	-0.009235	0.001484	4.94e-10	335349	0	335349
rs2240326	Waist circumference	Neale B	European	0.02006	0.002152	1.14e-20	336639	0	336639
rs2240326	Weight	Neale B	European	0.02373	0.002122	5e-29	336227	0	336227
rs2240326	Wheeze or whistling in the chest in last year	Neale B	European	0.007126	0.0009952	8.07e-13	331257	68531	262726
rs2240326	Whole body fat mass	Neale B	European	0.02586	0.00237	1e-27	330762	0	330762
rs2240326	Whole body fat-free mass	Neale B	European	0.0128	0.001536	7.94e-17	331291	0	331291
rs2240326	Whole body water mass	Neale B	European	0.01306	0.001538	2.04e-17	331315	0	331315
rs2240326	Age at menarche	ReproGen	European	0.024	0.004886	9e-07	182416	0	182416
rs2240326	Years of educational attainment in females	SSGAC	European	-0.023	0.003	5.91e-12	181443	0	181443
rs2240326	Years of educational attainment in males	SSGAC	European	-0.022	0.004	2.65e-09	147474	0	147474
rs2240326	Years of educational attainment	SSGAC	European	-0.021	0.002	1.62e-17	328917	0	328917
rs7675588	Arm fat mass left	Neale B	European	-0.01651	0.002943	2.01e-08	331164	0	331164
rs7675588	Arm fat mass right	Neale B	European	-0.0159	0.002942	6.52e-08	331226	0	331226
rs7675588	Arm fat percentage left	Neale B	European	-0.01327	0.002273	5.28e-09	331198	0	331198
rs7675588	Arm fat percentage right	Neale B	European	-0.01335	0.002284	5e-09	331249	0	331249
rs7675588	Body fat percentage	Neale B	European	-0.01462	0.002302	2.12e-10	331117	0	331117
rs7675588	Body mass index	Neale B	European	-0.01693	0.002971	1.2e-08	336107	0	336107
rs7675588	Leg fat mass left	Neale B	European	-0.01424	0.002373	1.95e-09	331275	0	331275
rs7675588	Leg fat mass right	Neale B	European	-0.0141	0.002401	4.3e-09	331293	0	331293
rs7675588	Leg fat percentage left	Neale B	European	-0.01106	0.001878	3.79e-09	331278	0	331278
rs7675588	Leg fat percentage right	Neale B	European	-0.01126	0.001902	3.23e-09	331296	0	331296
rs7675588	Trunk fat mass	Neale B	European	-0.01838	0.003023	1.22e-09	331093	0	331093
rs7675588	Trunk fat percentage	Neale B	European	-0.01701	0.00276	7.13e-10	331113	0	331113
rs7675588	Waist circumference	Neale B	European	-0.01226	0.00266	4.02e-06	336639	0	336639
rs7675588	Weight	Neale B	European	-0.01206	0.002624	4.34e-06	336227	0	336227
rs7675588	Whole body fat mass	Neale B	European	-0.01755	0.00293	2.11e-09	330762	0	330762
rs7685686	Alcohol intake frequency	Neale B	European	0.02012	0.0036	2.29e-08	336965	0	336965
rs7685686	Body mass index	Neale B	European	0.01191	0.002434	9.9e-07	336107	0	336107
rs7685686	Frequency of tiredness or lethargy in last 2 weeks	Neale B	European	0.01131	0.00206	4.04e-08	327528	0	327528
rs7685686	Leg fat mass left	Neale B	European	0.009131	0.001945	2.67e-06	331275	0	331275
rs7685686	Leg fat mass right	Neale B	European	0.008788	0.001967	7.94e-06	331293	0	331293
rs7685686	Leg fat percentage left	Neale B	European	0.00808	0.001539	1.51e-07	331278	0	331278
rs7685686	Leg fat percentage right	Neale B	European	0.007647	0.001558	9.28e-07	331296	0	331296
rs7685686	Pulse rate	Neale B	European	0.01184	0.002536	3.06e-06	317756	0	317756
rs7685686	Seen doctor for nerves, anxiety, tension or depression	Neale B	European	0.005275	0.001161	5.55e-06	335108	115328	219780
rs7685686	Years of educational attainment in females	SSGAC	European	-0.015	0.003	7.85e-06	181443	0	181443
rs7685686	Years of educational attainment	SSGAC	European	-0.013	0.002	4.22e-07	328917	0	328917
rs13107325	Hematocrit	Astle W	European	0.05038	0.006703	5.64e-14	173480	0	173480
rs13107325	Hemoglobin concentration	Astle W	European	0.04852	0.006734	5.84e-13	173480	0	173480
rs13107325	Platelet distribution width	Astle W	European	-0.04774	0.006826	2.66e-12	173480	0	173480
rs13107325	Diastolic blood pressure	BPExome	Mixed	NA	NA	7.94e-11	192763	0	192763
rs13107325	Systolic blood pressure	BPExome	Mixed	NA	NA	1.03e-07	192763	0	192763
rs13107325	log eGFR creatinine in non diabetics	CKDGen	European	-0.0079	0.0017	9e-06	118357	0	118357
rs13107325	Childhood BMI	EGGC	European	0.1022	0.0179	1.19e-08	35238	0	35238
rs13107325	Allergic disease	Ferreira M	European	0.0509	0.0113	6.65e-06	360838	180129	180709
rs13107325	Body mass index in physically active males	GIANT	Mixed	0.0661	0.0131	4.18e-07	57971	0	57971
rs13107325	Body mass index in physically active indivdiuals	GIANT	European	0.0531	0.0088	1.46e-09	132755	0	132755
rs13107325	Body mass index in physically active indivdiuals	GIANT	Mixed	0.0508	0.0086	4.17e-09	142210	0	142210
rs13107325	Body mass index in females less than or equal to 50 years of age	GIANT	European	0.066	0.013	5.7e-07	63197	0	63197
rs13107325	Body mass index in females	GIANT	Mixed	0.0446	0.0087	2.9e-07	171446	0	171446
rs13107325	Body mass index in males greater than 50 years of age	GIANT	European	0.065	0.011	2.6e-09	90992	0	90992
rs13107325	Body mass index in males	GIANT	Mixed	0.0525	0.0088	2.72e-09	152725	0	152725
rs13107325	Body mass index in male non-smokers	GIANT	Mixed	0.0574	0.0116	6.92e-07	75893	0	75893
rs13107325	Body mass index in non-smokers	GIANT	European	0.0472	0.0088	8.49e-08	140083	0	140083
rs13107325	Body mass index in non-smokers	GIANT	Mixed	0.0449	0.0085	1.2e-07	163051	0	163051
rs13107325	Body mass index adjsuted for physical activity in males	GIANT	Mixed	0.0698	0.0115	1.28e-09	79783	0	79783
rs13107325	Body mass index adjusted for physical activity	GIANT	European	0.0505	0.0079	2e-10	173078	0	173078
rs13107325	Body mass index adjusted for physical activity	GIANT	Mixed	0.0488	0.0077	3.1e-10	190113	0	190113
rs13107325	Body mass index adjusted for smoking in males	GIANT	Mixed	0.0607	0.0103	4.06e-09	98978	0	98978
rs13107325	Body mass index adjusted for smoking	GIANT	European	0.0497	0.0077	8.98e-11	181290	0	181290
rs13107325	Body mass index adjusted for smoking	GIANT	Mixed	0.0469	0.0075	3.17e-10	207588	0	207588
rs13107325	Body mass index	Speliotes EK	European	NA	NA	1.37e-07	123348	0	123348
rs13107325	Body mass index	GIANT	European	0.058	0.009899	4.66e-09	126058	0	126058
rs13107325	Body mass index	GIANT	European	0.0477	0.0068	1.83e-12	321461	0	321461
rs13107325	Body mass index	GIANT	European	0.055	0.0044	2.8e-35	449889	0	449889
rs13107325	Body mass index	GIANT	Mixed	0.0472	0.0066	1.06e-12	335619	0	335619
rs13107325	Body mass index	GIANT	Mixed	0.053	0.0043	9.1e-35	526508	0	526508
rs13107325	Height	GIANT	European	-0.033	0.0065	3.3e-07	251758	0	251758
rs13107325	Height	GIANT	European	-0.034	0.0049	2e-12	381625	0	381625
rs13107325	Height	GIANT	Mixed	-0.033	0.0048	3.6e-12	458927	0	458927
rs13107325	High density lipoprotein	GLGC	European	-0.0708	0.0078	1.07e-15	179316	0	179316
rs13107325	High density lipoprotein	GLGC	Mixed	-0.0707	0.0104	7.2e-11	99900	0	99900
rs13107325	Body mass index	Speliotes EK	European	NA	NA	1.5e-13	123865	-	-
rs13107325	Body mass index	Guo	Mixed	NA	NA	1.5e-13	78436	-	-
rs13107325	Body mass index 25 kgm2	GIANT	European	NA	NA	6.28e-07	16068	-	-
rs13107325	Body mass index 30 kgm2	GIANT	European	NA	NA	1.65e-06	16068	-	-
rs13107325	Diastolic blood pressure	Wain LV	European	NA	NA	2.11e-11	74064	-	-
rs13107325	Diastolic blood pressure	ICBP	European	NA	NA	2.3e-17	69395	-	-
rs13107325	Extreme obesity with early age of onset	Wheeler E	European	NA	NA	1.5e-213	6889	-	-
rs13107325	Gene expression	Speliotes EK	European	NA	NA	1.36e-16	123865	-	-
rs13107325	Gene expression of SLC39A8 in liver	ICBP	European	NA	NA	5e-23	69395	-	-
rs13107325	HDL cholesterol	Kathiresan S	European	NA	NA	1.19e-06	19840	-	-
rs13107325	HDL cholesterol	GLGC	Mixed	NA	NA	1.7e-11	100184	-	-
rs13107325	HDL cholesterol	Waterworth DM	Mixed	NA	NA	1.6e-08	17243	-	-
rs13107325	HDL cholesterol	Speliotes EK	European	NA	NA	1.2e-06	123865	-	-
rs13107325	Hypertension	ICBP	European	NA	NA	4.9e-07	69395	-	-
rs13107325	Mean arterial pressure	Wain LV	European	NA	NA	1.3e-10	74064	-	-
rs13107325	SLC39A8 gene expression in human liver	GLGC	Mixed	NA	NA	3e-19	100184	-	-
rs13107325	Systolic blood pressure	Wain LV	European	NA	NA	2.16e-10	74064	-	-
rs13107325	Systolic blood pressure	ICBP	European	NA	NA	3.27e-14	69395	-	-
rs13107325	Crohns disease	IBDGC	European	0.2216	0.0397	2.4e-08	20883	5956	14927
rs13107325	Diastolic blood pressure	ICBP	European	NA	NA	7.53e-07	69395	0	69395
rs13107325	Systolic blood pressure	ICBP	European	NA	NA	2.57e-07	69395	0	69395
rs13107325	BMI adjusted for smoking behaviour	GIANT	European	0.0469	0.007446	3e-10	-	-	-
rs13107325	BMI adjusted for smoking behaviour	GIANT	European	0.0607	0.01032	4e-09	-	-	-
rs13107325	BMI in non smokers	GIANT	European	0.0574	0.01157	7e-07	-	-	-
rs13107325	BMI in non smokers	GIANT	European	0.0449	0.008429	1e-07	-	-	-
rs13107325	Blood pressure	Wain LV	European	0.633	0.09788	1e-10	-	-	-
rs13107325	Body mass index	Speliotes EK	European	0.19	0.02585	2e-13	-	-	-
rs13107325	Body mass index	GIANT	Mixed	0.053	0.008935	3e-09	-	-	-
rs13107325	Body mass index	GIANT	Mixed	0.045	0.008783	3e-07	-	-	-
rs13107325	Body mass index	GIANT	Mixed	0.047	0.006591	1e-12	-	-	-
rs13107325	Body mass index	GIANT	Mixed	0.048	0.006824	2e-12	-	-	-
rs13107325	Body mass index	GIANT	European	0.0741	0.01191	5e-10	-	-	-
rs13107325	Body mass index	GIANT	European	0.0488	0.007748	3e-10	-	-	-
rs13107325	Body mass index	GIANT	European	0.0698	0.01142	1e-09	-	-	-
rs13107325	Body mass index	GIANT	European	0.0505	0.007939	2e-10	-	-	-
rs13107325	Body mass index in physically active individuals	GIANT	European	0.0661	0.01304	4e-07	-	-	-
rs13107325	Body mass index in physically active individuals	GIANT	European	0.0508	0.008633	4e-09	-	-	-
rs13107325	Body mass index in physically active individuals	GIANT	European	0.0531	0.008692	1e-09	-	-	-
rs13107325	Body mass index in physically active individuals	GIANT	European	0.0868	0.01826	2e-06	-	-	-
rs13107325	Body mass index joint analysis main effects and physical activity interaction	GIANT	European	NA	NA	2e-09	-	-	-
rs13107325	Body mass index joint analysis main effects and physical activity interaction	GIANT	European	NA	NA	2e-10	-	-	-
rs13107325	Body mass index joint analysis main effects and physical activity interaction	GIANT	European	NA	NA	2e-08	-	-	-
rs13107325	Body mass index joint analysis main effects and physical activity interaction	GIANT	European	NA	NA	8e-10	-	-	-
rs13107325	Body mass index joint analysis main effects and smoking interaction	GIANT	European	NA	NA	2e-10	-	-	-
rs13107325	Body mass index joint analysis main effects and smoking interaction	GIANT	European	NA	NA	1e-08	-	-	-
rs13107325	Childhood body mass index	EGGC	European	0.081	0.01598	4e-07	-	-	-
rs13107325	Childhood body mass index	EGGC	European	NA	NA	1e-08	-	-	-
rs13107325	Diastolic blood pressure	ICBP	European	0.684	0.08053	2e-17	-	-	-
rs13107325	Diastolic blood pressure	Wain LV	European	0.686	0.09219	1e-13	-	-	-
rs13107325	HDL cholesterol	GLGC	Mixed	0.84	0.1288	7e-11	-	-	-
rs13107325	HDL cholesterol	GLGC	European	0.071	0.008845	1e-15	-	-	-
rs13107325	Hypertension	ICBP	European	0.105	0.02089	5e-07	-	-	-
rs13107325	Intelligence multi trait analysis	Hill WD	Mixed	0.05044	0.00579	3e-18	-	-	-
rs13107325	NT proBNP levels in acute coronary syndrome	Johansson 脜	Mixed	0.216	0.03489	6e-10	-	-	-
rs13107325	Schizophrenia	Goes FS	European	0.1484	0.0211	2e-12	-	-	-
rs13107325	Systolic blood pressure	ICBP	European	0.981	0.1291	3e-14	-	-	-
rs13107325	Systolic blood pressure	Wain LV	European	0.933	0.1507	6e-10	-	-	-
rs13107325	Acquired deformities of fingers and toes	Neale B	European	0.002542	0.0005669	7.35e-06	337199	5148	332051
rs13107325	Age started oral contraceptive pill	Neale B	European	0.03445	0.007095	1.2e-06	144113	0	144113
rs13107325	Alcohol intake frequency	Neale B	European	0.05053	0.006762	7.88e-14	336965	0	336965
rs13107325	Arm fat mass left	Neale B	European	0.04329	0.004532	1.3e-21	331164	0	331164
rs13107325	Arm fat mass right	Neale B	European	0.04437	0.004531	1.22e-22	331226	0	331226
rs13107325	Arm fat percentage left	Neale B	European	0.04019	0.0035	1.62e-30	331198	0	331198
rs13107325	Arm fat percentage right	Neale B	European	0.04026	0.003516	2.37e-30	331249	0	331249
rs13107325	Body fat percentage	Neale B	European	0.03753	0.003545	3.45e-26	331117	0	331117
rs13107325	Body mass index	Neale B	European	0.0523	0.004572	2.66e-30	336107	0	336107
rs13107325	Comparative body size at age 10	Neale B	European	0.02066	0.003165	6.68e-11	331693	0	331693
rs13107325	Comparative height size at age 10	Neale B	European	-0.01471	0.003156	3.15e-06	332021	0	332021
rs13107325	Current employment status: in paid employment or self-employed	Neale B	European	-0.01242	0.002297	6.39e-08	336252	190779	145473
rs13107325	Diastolic blood pressure	Neale B	European	-0.04232	0.004684	1.65e-19	317756	0	317756
rs13107325	Drive faster than motorway speed limit	Neale B	European	-0.01821	0.00388	2.69e-06	306030	0	306030
rs13107325	Fluid intelligence score	Neale B	European	-0.1339	0.01714	5.64e-15	108818	0	108818
rs13107325	Forced expiratory volume in 1-second, predicted	Neale B	European	-0.02797	0.005198	7.4e-08	110423	0	110423
rs13107325	Hair or balding pattern: pattern 3	Neale B	European	-0.01379	0.003013	4.74e-06	154988	41584	113404
rs13107325	Hair or balding pattern: pattern 4	Neale B	European	-0.01273	0.00263	1.31e-06	154988	28389	126599
rs13107325	Hand grip strength left	Neale B	European	-0.02788	0.003334	6.1e-17	335821	0	335821
rs13107325	Hand grip strength right	Neale B	European	-0.03078	0.003339	3.07e-20	335842	0	335842
rs13107325	Hayfever, allergic rhinitis or eczema	Neale B	European	0.0093	0.001954	1.95e-06	336782	77891	258891
rs13107325	Height	Neale B	European	-0.02752	0.003285	5.37e-17	336474	0	336474
rs13107325	Hip circumference	Neale B	European	0.04256	0.004578	1.45e-20	336601	0	336601
rs13107325	Illnesses of siblings: none of the above, group 2	Neale B	European	-0.009555	0.001926	6.99e-07	265504	224596	40908
rs13107325	Impedance of leg left	Neale B	European	-0.03182	0.004217	4.52e-14	331296	0	331296
rs13107325	Impedance of leg right	Neale B	European	-0.03371	0.004184	7.82e-16	331301	0	331301
rs13107325	Impedance of whole body	Neale B	European	-0.01833	0.003526	2.03e-07	331284	0	331284
rs13107325	Leg fat mass left	Neale B	European	0.03247	0.003655	6.42e-19	331275	0	331275
rs13107325	Leg fat mass right	Neale B	European	0.03198	0.003697	5.19e-18	331293	0	331293
rs13107325	Leg fat percentage left	Neale B	European	0.02789	0.002892	5.11e-22	331278	0	331278
rs13107325	Leg fat percentage right	Neale B	European	0.02688	0.002929	4.48e-20	331296	0	331296
rs13107325	Long-standing illness, disability or infirmity	Neale B	European	0.0112	0.002195	3.35e-07	329663	107123	222540
rs13107325	No blood clot, bronchitis, emphysema, asthma, rhinitis, eczema or allergy diagnosed by doctor	Neale B	European	-0.01151	0.002166	1.07e-07	336782	228530	108252
rs13107325	Overall health rating	Neale B	European	0.01733	0.003358	2.48e-07	336020	0	336020
rs13107325	Pain type experienced in last month: hip pain	Neale B	European	0.007631	0.001462	1.8e-07	336650	37714	298936
rs13107325	Pain type experienced in last month: knee pain	Neale B	European	0.008516	0.001899	7.34e-06	336650	71561	265089
rs13107325	Pain type experienced in last month: neck or shoulder pain	Neale B	European	0.01055	0.001944	5.8e-08	336650	76404	260246
rs13107325	Pain type experienced in last month: none of the above	Neale B	European	-0.01304	0.002278	1.05e-08	336650	136199	200451
rs13107325	Prospective memory result	Neale B	European	0.02585	0.004113	3.3e-10	111099	0	111099
rs13107325	Qualifications: college or university degree	Neale B	European	-0.01236	0.002169	1.19e-08	334070	106305	227765
rs13107325	Qualifications: none	Neale B	European	0.007857	0.001758	7.87e-06	334070	57567	276503
rs13107325	Self-reported hayfever or allergic rhinitis	Neale B	European	0.004862	0.001078	6.45e-06	337159	19320	317839
rs13107325	Self-reported hiatus hernia	Neale B	European	0.003192	0.0007001	5.14e-06	337159	7865	329294
rs13107325	Self-reported hypertension	Neale B	European	-0.0119	0.002028	4.4e-09	337159	87690	249469
rs13107325	Self-reported osteoarthritis	Neale B	European	0.009966	0.001282	7.79e-15	337159	28257	308902
rs13107325	Self-reported urinary frequency or incontinence	Neale B	European	0.00136	0.0002728	6.22e-07	337159	1170	335989
rs13107325	Sensitivity or hurt feelings	Neale B	European	0.01115	0.002294	1.18e-06	327832	182340	145492
rs13107325	Sitting height	Neale B	European	0.02564	0.003574	7.2e-13	336172	0	336172
rs13107325	Sleep duration	Neale B	European	-0.02186	0.003572	9.34e-10	335410	0	335410
rs13107325	Systolic blood pressure	Neale B	European	-0.02239	0.004682	1.73e-06	317754	0	317754
rs13107325	Taking other prescription medications	Neale B	European	0.01215	0.002316	1.54e-07	336330	158113	178217
rs13107325	Time spent watching television	Neale B	European	0.02295	0.003552	1.04e-10	319740	0	319740
rs13107325	Treatment with omega-3 or fish oil supplement	Neale B	European	0.004262	0.00089	1.67e-06	337159	12924	324235
rs13107325	Trunk fat mass	Neale B	European	0.04391	0.004656	4.13e-21	331093	0	331093
rs13107325	Trunk fat percentage	Neale B	European	0.04394	0.00425	4.8e-25	331113	0	331113
rs13107325	Types of physical activity in last 4 weeks: other exercises	Neale B	European	-0.01099	0.002323	2.25e-06	335599	162803	172796
rs13107325	Types of physical activity in last 4 weeks: strenuous sports	Neale B	European	-0.00829	0.001406	3.73e-09	335599	34693	300906
rs13107325	Types of transport used, excluding work: cycle	Neale B	European	-0.005908	0.00119	6.83e-07	335650	23918	311732
rs13107325	Usual walking pace	Neale B	European	-0.02596	0.002824	3.92e-20	335349	0	335349
rs13107325	Vascular or heart problems diagnosed by doctor: high blood pressure	Neale B	European	-0.0116	0.002056	1.69e-08	336683	91033	245650
rs13107325	Vascular or heart problems diagnosed by doctor: none of the above	Neale B	European	0.01091	0.002112	2.4e-07	336683	236530	100153
rs13107325	Waist circumference	Neale B	European	0.02421	0.004094	3.36e-09	336639	0	336639
rs13107325	Weight	Neale B	European	0.02814	0.004039	3.24e-12	336227	0	336227
rs13107325	Whole body fat mass	Neale B	European	0.04296	0.004512	1.74e-21	330762	0	330762
rs13107325	Schizophrenia	PGC	Mixed	0.1519	0.0215	1.54e-12	82315	35476	46839
rs13107325	Intelligence	Sniekers S	European	-0.05552	0.01046	1.1e-07	78308	0	78308
rs13107325	Blood pressure	Wain LV	European	NA	NA	1e-10	-	-	-
rs13107325	Blood pressure	ICBP	European	NA	NA	2e-17	-	-	-
rs13107325	Blood pressure	ICBP	European	NA	NA	3e-14	-	-	-
rs13107325	Body mass index	Speliotes EK	European	NA	NA	2e-13	-	-	-
rs13107325	Cholesterol hdl	GLGC	Mixed	NA	NA	7e-11	-	-	-
rs13107325	Hypertension	ICBP	European	NA	NA	5e-07	-	-	-
rs2164300	Age started oral contraceptive pill	Neale B	European	-0.01692	0.003709	5.08e-06	144113	0	144113
rs2164300	Arm fat mass left	Neale B	European	0.013	0.002391	5.43e-08	331164	0	331164
rs2164300	Arm fat mass right	Neale B	European	0.01284	0.00239	7.79e-08	331226	0	331226
rs2164300	Arm fat percentage left	Neale B	European	0.009272	0.001847	5.14e-07	331198	0	331198
rs2164300	Arm fat percentage right	Neale B	European	0.009348	0.001855	4.69e-07	331249	0	331249
rs2164300	Body fat percentage	Neale B	European	0.008436	0.00187	6.47e-06	331117	0	331117
rs2164300	Body mass index	Neale B	European	0.01403	0.002413	6.1e-09	336107	0	336107
rs2164300	Hip circumference	Neale B	European	0.0115	0.002416	1.92e-06	336601	0	336601
rs2164300	Leg fat mass left	Neale B	European	0.01018	0.001928	1.31e-07	331275	0	331275
rs2164300	Leg fat mass right	Neale B	European	0.01066	0.00195	4.58e-08	331293	0	331293
rs2164300	Leg fat percentage left	Neale B	European	0.007602	0.001525	6.24e-07	331278	0	331278
rs2164300	Leg fat percentage right	Neale B	European	0.008246	0.001545	9.42e-08	331296	0	331296
rs2164300	Qualifications: A levels or as levels or equivalent	Neale B	European	-0.005405	0.001096	8.21e-07	334070	91710	242360
rs2164300	Qualifications: college or university degree	Neale B	European	-0.006549	0.001144	1.03e-08	334070	106305	227765
rs2164300	Qualifications: none	Neale B	European	0.004897	0.0009273	1.29e-07	334070	57567	276503
rs2164300	Treatment with amlodipine	Neale B	European	0.002245	0.000482	3.2e-06	337159	13693	323466
rs2164300	Trunk fat mass	Neale B	European	0.01126	0.002456	4.53e-06	331093	0	331093
rs2164300	Waist circumference	Neale B	European	0.01146	0.00216	1.14e-07	336639	0	336639
rs2164300	Weight	Neale B	European	0.01076	0.002132	4.48e-07	336227	0	336227
rs2164300	Whole body fat mass	Neale B	European	0.01184	0.00238	6.54e-07	330762	0	330762
rs2164300	Years of educational attainment	SSGAC	European	-0.012	0.003	1.63e-06	328917	0	328917
rs1510719	Arm fat mass left	Neale B	European	0.0129	0.002452	1.42e-07	331164	0	331164
rs1510719	Arm fat mass right	Neale B	European	0.01228	0.002451	5.41e-07	331226	0	331226
rs1510719	Arm fat percentage left	Neale B	European	0.01146	0.001894	1.43e-09	331198	0	331198
rs1510719	Arm fat percentage right	Neale B	European	0.01092	0.001903	9.47e-09	331249	0	331249
rs1510719	Body fat percentage	Neale B	European	0.01237	0.001918	1.11e-10	331117	0	331117
rs1510719	Body mass index	Neale B	European	0.01288	0.002475	1.95e-07	336107	0	336107
rs1510719	Current employment status: unable to work because of sickness or disability	Neale B	European	0.002344	0.0004759	8.43e-07	336252	12554	323698
rs1510719	Forced expiratory volume in 1-second, best measure	Neale B	European	-0.01146	0.002356	1.15e-06	255492	0	255492
rs1510719	Forced expiratory volume in 1-second, predicted percentage	Neale B	European	-0.01955	0.004391	8.51e-06	110423	0	110423
rs1510719	Had other major operations	Neale B	European	0.007424	0.001616	4.37e-06	179567	120566	59001
rs1510719	Leg fat mass left	Neale B	European	0.01017	0.001977	2.67e-07	331275	0	331275
rs1510719	Leg fat mass right	Neale B	European	0.0101	0.002	4.42e-07	331293	0	331293
rs1510719	Leg fat percentage left	Neale B	European	0.00962	0.001564	7.81e-10	331278	0	331278
rs1510719	Leg fat percentage right	Neale B	European	0.009655	0.001585	1.11e-09	331296	0	331296
rs1510719	Maternal smoking around birth	Neale B	European	0.007268	0.001242	4.83e-09	289727	88601	201126
rs1510719	Number of operations	Neale B	European	0.009822	0.001961	5.46e-07	337159	0	337159
rs1510719	Number of treatments or medications taken	Neale B	European	0.009025	0.002007	6.87e-06	337159	0	337159
rs1510719	Overall health rating	Neale B	European	0.008923	0.001817	9.05e-07	336020	0	336020
rs1510719	Trunk fat mass	Neale B	European	0.01298	0.002519	2.55e-07	331093	0	331093
rs1510719	Trunk fat percentage	Neale B	European	0.0139	0.002299	1.49e-09	331113	0	331113
rs1510719	Usual walking pace	Neale B	European	-0.00688	0.001529	6.79e-06	335349	0	335349
rs1510719	Waist circumference	Neale B	European	0.01071	0.002216	1.34e-06	336639	0	336639
rs1510719	Whole body fat mass	Neale B	European	0.01293	0.002441	1.19e-07	330762	0	330762
rs1510719	Years of educational attainment in females	SSGAC	European	-0.016	0.003	5.08e-06	181443	0	181443
rs1510719	Years of educational attainment	SSGAC	European	-0.015	0.003	6.08e-09	328917	0	328917
rs10010963	Average weekly red wine intake	Neale B	European	-0.01149	0.00248	3.61e-06	241008	0	241008
rs10010963	Impedance of arm left	Neale B	European	-0.009958	0.001766	1.71e-08	331292	0	331292
rs10010963	Impedance of arm right	Neale B	European	-0.008102	0.001758	4.08e-06	331279	0	331279
rs10010963	Overall health rating	Neale B	European	0.01071	0.001816	3.74e-09	336020	0	336020
rs10010963	Pulse rate	Neale B	European	-0.01684	0.002576	6.3e-11	317756	0	317756
rs10010963	Qualifications: college or university degree	Neale B	European	-0.005624	0.001172	1.61e-06	334070	106305	227765
rs10010963	Smoking or smokers in household	Neale B	European	0.004036	0.0009036	7.95e-06	311142	0	311142
rs10010963	Time spent using computer	Neale B	European	-0.01375	0.002212	5.14e-10	261987	0	261987
rs1592757	Arm fat mass right	Neale B	European	-0.01106	0.002484	8.52e-06	331226	0	331226
rs1592757	Body fat percentage	Neale B	European	-0.009948	0.001944	3.1e-07	331117	0	331117
rs1592757	Comparative body size at age 10	Neale B	European	0.009521	0.001736	4.12e-08	331693	0	331693
rs1592757	Ever depressed for a whole week	Neale B	European	-0.01067	0.002208	1.37e-06	109229	58468	50761
rs1592757	Ever smoked	Neale B	European	-0.005613	0.001242	6.15e-06	336067	202585	133482
rs1592757	Ever unenthusiastic or disinterested for a whole week	Neale B	European	-0.01014	0.002164	2.8e-06	106868	39154	67714
rs1592757	Frequency of tiredness or lethargy in last 2 weeks	Neale B	European	-0.01043	0.002123	9.05e-07	327528	0	327528
rs1592757	Hand grip strength left	Neale B	European	0.009313	0.001829	3.53e-07	335821	0	335821
rs1592757	Hand grip strength right	Neale B	European	0.009365	0.001832	3.19e-07	335842	0	335842
rs1592757	Leg fat mass left	Neale B	European	-0.009732	0.002004	1.2e-06	331275	0	331275
rs1592757	Leg fat mass right	Neale B	European	-0.01027	0.002027	4.07e-07	331293	0	331293
rs1592757	Leg fat percentage left	Neale B	European	-0.008399	0.001585	1.17e-07	331278	0	331278
rs1592757	Leg fat percentage right	Neale B	European	-0.009066	0.001606	1.65e-08	331296	0	331296
rs1592757	Loneliness, isolation	Neale B	European	-0.004362	0.0009749	7.67e-06	332263	58752	273511
rs1592757	Long-standing illness, disability or infirmity	Neale B	European	-0.006221	0.001203	2.32e-07	329663	107123	222540
rs1592757	Morning or evening person	Neale B	European	0.01216	0.002495	1.08e-06	301143	0	301143
rs1592757	Nap during day	Neale B	European	-0.01129	0.001503	6.06e-14	337074	0	337074
rs1592757	No blood clot, bronchitis, emphysema, asthma, rhinitis, eczema or allergy diagnosed by doctor	Neale B	European	0.005691	0.001188	1.66e-06	336782	228530	108252
rs1592757	Overall health rating	Neale B	European	-0.008975	0.001842	1.1e-06	336020	0	336020
rs1592757	Qualifications: college or university degree	Neale B	European	0.005487	0.001189	3.92e-06	334070	106305	227765
rs1592757	Seen doctor for nerves, anxiety, tension or depression	Neale B	European	-0.007705	0.001197	1.22e-10	335108	115328	219780
rs1592757	Sleeplessness or insomnia	Neale B	European	-0.01035	0.001818	1.24e-08	336965	0	336965
rs1592757	Sodium in urine	Neale B	European	-0.01096	0.00247	9.15e-06	326831	0	326831
rs1592757	Trunk fat mass	Neale B	European	-0.01277	0.002553	5.67e-07	331093	0	331093
rs1592757	Trunk fat percentage	Neale B	European	-0.01211	0.00233	2.01e-07	331113	0	331113
rs1592757	Waist circumference	Neale B	European	-0.01016	0.002246	6.07e-06	336639	0	336639
rs1592757	Whole body fat mass	Neale B	European	-0.0116	0.002474	2.78e-06	330762	0	330762
rs1592757	Years of educational attainment	SSGAC	European	0.012	0.003	5.71e-06	328917	0	328917
rs11953061	Medication for pain relief, constipation, heartburn: ibuprofen	Neale B	European	-0.004186	0.0009191	5.26e-06	333581	49411	284170
rs11953061	Treatment with ibuprofen	Neale B	European	-0.003999	0.0008498	2.52e-06	337159	41952	295207
rs11953061	Years of educational attainment in females	SSGAC	European	0.019	0.003	5.43e-08	181443	0	181443
rs11953061	Years of educational attainment	SSGAC	European	0.012	0.003	4.8e-06	328917	0	328917
rs329122	Body mass index	Akiyama M	East Asian	-0.01901	0.003698	2.73e-07	173430	0	173430
rs329122	Platelet distribution width	Astle W	European	-0.0183	0.003649	5.3e-07	173480	0	173480
rs329122	Age first birth	Barban N	European	NA	NA	1.77e-06	213067	0	213067
rs329122	Type II diabetes	DIAGRAM	Mixed	0.05827	0.01209	8.3e-06	110452	26488	83964
rs329122	Body mass index adjusted for physical activity	GIANT	Mixed	-0.016	0.0036	9e-06	195699	0	195699
rs329122	Body mass index	Akiyama M	East Asian	0.013	0.002399	6e-08	-	-	-
rs329122	Type 2 diabetes	Zhao W	Mixed	0.03922	0.006612	3e-09	-	-	-
rs329122	Type 2 diabetes	Zhao W	Mixed	0.0454	0.01003	6e-06	-	-	-
rs329122	Age at first live birth	Neale B	European	0.01796	0.003993	6.89e-06	123846	0	123846
rs329122	Age at menarche	Neale B	European	0.01411	0.002512	1.95e-08	176008	0	176008
rs329122	Arm fat mass left	Neale B	European	-0.01543	0.002415	1.67e-10	331164	0	331164
rs329122	Arm fat mass right	Neale B	European	-0.01542	0.002415	1.7e-10	331226	0	331226
rs329122	Arm fat percentage left	Neale B	European	-0.0109	0.001865	5.12e-09	331198	0	331198
rs329122	Arm fat percentage right	Neale B	European	-0.01051	0.001874	2.06e-08	331249	0	331249
rs329122	Arm fat-free mass left	Neale B	European	-0.008039	0.001567	2.89e-07	331159	0	331159
rs329122	Arm fat-free mass right	Neale B	European	-0.007173	0.001536	3e-06	331221	0	331221
rs329122	Arm predicted mass left	Neale B	European	-0.007731	0.001561	7.33e-07	331146	0	331146
rs329122	Arm predicted mass right	Neale B	European	-0.00758	0.00153	7.3e-07	331216	0	331216
rs329122	Basal metabolic rate	Neale B	European	-0.00864	0.001634	1.24e-07	331307	0	331307
rs329122	Birth weight	Neale B	European	0.01436	0.00321	7.7e-06	193063	0	193063
rs329122	Birth weight of first child	Neale B	European	0.0212	0.004511	2.62e-06	145558	0	145558
rs329122	Body fat percentage	Neale B	European	-0.009204	0.00189	1.11e-06	331117	0	331117
rs329122	Body mass index	Neale B	European	-0.01759	0.002438	5.32e-13	336107	0	336107
rs329122	Current tobacco smoking	Neale B	European	-0.006546	0.001341	1.05e-06	337030	0	337030
rs329122	Diastolic blood pressure	Neale B	European	-0.01108	0.002498	9.26e-06	317756	0	317756
rs329122	Hip circumference	Neale B	European	-0.01652	0.002441	1.29e-11	336601	0	336601
rs329122	Impedance of arm left	Neale B	European	0.009552	0.00174	4.07e-08	331292	0	331292
rs329122	Impedance of arm right	Neale B	European	0.009891	0.001733	1.15e-08	331279	0	331279
rs329122	Impedance of leg left	Neale B	European	0.01261	0.002247	2.01e-08	331296	0	331296
rs329122	Impedance of leg right	Neale B	European	0.01365	0.00223	9.24e-10	331301	0	331301
rs329122	Impedance of whole body	Neale B	European	0.0115	0.001879	9.29e-10	331284	0	331284
rs329122	Leg fat mass left	Neale B	European	-0.01152	0.001948	3.35e-09	331275	0	331275
rs329122	Leg fat mass right	Neale B	European	-0.01098	0.00197	2.49e-08	331293	0	331293
rs329122	Leg fat percentage left	Neale B	European	-0.00727	0.001541	2.39e-06	331278	0	331278
rs329122	Leg fat-free mass left	Neale B	European	-0.008319	0.001623	2.95e-07	331258	0	331258
rs329122	Leg fat-free mass right	Neale B	European	-0.008531	0.001622	1.45e-07	331285	0	331285
rs329122	Leg predicted mass left	Neale B	European	-0.008297	0.001612	2.64e-07	331253	0	331253
rs329122	Leg predicted mass right	Neale B	European	-0.008382	0.001612	1.98e-07	331285	0	331285
rs329122	Number of operations	Neale B	European	-0.009778	0.001931	4.13e-07	337159	0	337159
rs329122	Qualifications: college or university degree	Neale B	European	0.0061	0.001155	1.29e-07	334070	106305	227765
rs329122	Smoking status: current	Neale B	European	-0.003546	0.0007445	1.91e-06	336024	33928	302096
rs329122	Trunk fat mass	Neale B	European	-0.01311	0.002481	1.28e-07	331093	0	331093
rs329122	Trunk fat percentage	Neale B	European	-0.01002	0.002265	9.67e-06	331113	0	331113
rs329122	Waist circumference	Neale B	European	-0.01076	0.002183	8.29e-07	336639	0	336639
rs329122	Weight	Neale B	European	-0.01293	0.002154	1.95e-09	336227	0	336227
rs329122	Whole body fat mass	Neale B	European	-0.01379	0.002405	9.78e-09	330762	0	330762
rs329122	Whole body fat-free mass	Neale B	European	-0.007556	0.001558	1.25e-06	331291	0	331291
rs329122	Whole body water mass	Neale B	European	-0.007623	0.001561	1.04e-06	331315	0	331315
rs329122	Age at menarche	ReproGen	European	0.03	0.00491	1e-09	182416	0	182416
rs329122	Years of educational attainment	SSGAC	European	0.012	0.002	7.35e-07	328917	0	328917
rs2744961	Platelet count	Astle W	European	-0.02692	0.003799	1.39e-12	173480	0	173480
rs2744961	Plateletcrit	Astle W	European	-0.02543	0.00381	2.48e-11	173480	0	173480
rs2744961	Body mass index in females	GIANT	Mixed	0.0224	0.005	7.46e-06	131109	0	131109
rs2744961	Body mass index in males greater than 50 years of age	GIANT	European	0.026	0.0058	5.2e-06	73857	0	73857
rs2744961	Body mass index in female non-smokers	GIANT	Mixed	0.0279	0.0055	4.65e-07	88627	0	88627
rs2744961	Body mass index in non-smokers	GIANT	European	0.0247	0.0047	1.44e-07	129041	0	129041
rs2744961	Body mass index in non-smokers	GIANT	Mixed	0.0225	0.0043	2.38e-07	147575	0	147575
rs2744961	Body mass index ajusted for physical activity in females	GIANT	Mixed	0.0245	0.0054	5.9e-06	91279	0	91279
rs2744961	Body mass index adjusted for smoking in females	GIANT	Mixed	0.0272	0.005	5.6e-08	108634	0	108634
rs2744961	Body mass index adjusted for smoking	GIANT	European	0.0229	0.0041	2.79e-08	163844	0	163844
rs2744961	Body mass index adjusted for smoking	GIANT	Mixed	0.0213	0.0038	2.85e-08	185858	0	185858
rs2744961	Body mass index	GIANT	European	0.0207	0.004	2.28e-07	232344	0	232344
rs2744961	Body mass index	GIANT	Mixed	0.0208	0.0039	9.64e-08	234506	0	234506
rs2744961	High density lipoprotein	GLGC	European	-0.026	0.005	1.95e-08	94311	0	94311
rs2744961	High density lipoprotein	GLGC	Mixed	-0.0266	0.0051	4.09e-08	99900	0	99900
rs2744961	HDL cholesterol	GLGC	Mixed	NA	NA	4.09e-08	100184	-	-
rs2744961	Arm fat mass left	Neale B	European	0.02779	0.002482	4.35e-29	331164	0	331164
rs2744961	Arm fat mass right	Neale B	European	0.02765	0.002481	7.73e-29	331226	0	331226
rs2744961	Arm fat percentage left	Neale B	European	0.01911	0.001917	2.06e-23	331198	0	331198
rs2744961	Arm fat percentage right	Neale B	European	0.0188	0.001926	1.61e-22	331249	0	331249
rs2744961	Arm fat-free mass left	Neale B	European	0.01399	0.00161	3.74e-18	331159	0	331159
rs2744961	Arm fat-free mass right	Neale B	European	0.01342	0.001578	1.86e-17	331221	0	331221
rs2744961	Arm predicted mass left	Neale B	European	0.01442	0.001604	2.54e-19	331146	0	331146
rs2744961	Arm predicted mass right	Neale B	European	0.01372	0.001573	2.69e-18	331216	0	331216
rs2744961	Basal metabolic rate	Neale B	European	0.01716	0.001679	1.69e-24	331307	0	331307
rs2744961	Body fat percentage	Neale B	European	0.0193	0.001942	2.8e-23	331117	0	331117
rs2744961	Body mass index	Neale B	European	0.02728	0.002505	1.33e-27	336107	0	336107
rs2744961	Hip circumference	Neale B	European	0.02943	0.002508	8.31e-32	336601	0	336601
rs2744961	Impedance of leg left	Neale B	European	-0.01504	0.002309	7.48e-11	331296	0	331296
rs2744961	Impedance of leg right	Neale B	European	-0.01415	0.002292	6.69e-10	331301	0	331301
rs2744961	Impedance of whole body	Neale B	European	-0.01082	0.001931	2.1e-08	331284	0	331284
rs2744961	Leg fat mass left	Neale B	European	0.02187	0.002002	8.69e-28	331275	0	331275
rs2744961	Leg fat mass right	Neale B	European	0.02216	0.002025	7.02e-28	331293	0	331293
rs2744961	Leg fat percentage left	Neale B	European	0.01427	0.001584	2.07e-19	331278	0	331278
rs2744961	Leg fat percentage right	Neale B	European	0.01443	0.001604	2.34e-19	331296	0	331296
rs2744961	Leg fat-free mass left	Neale B	European	0.01746	0.001668	1.2e-25	331258	0	331258
rs2744961	Leg fat-free mass right	Neale B	European	0.01652	0.001667	3.68e-23	331285	0	331285
rs2744961	Leg predicted mass left	Neale B	European	0.0173	0.001656	1.6e-25	331253	0	331253
rs2744961	Leg predicted mass right	Neale B	European	0.01644	0.001656	3.21e-23	331285	0	331285
rs2744961	Long-standing illness, disability or infirmity	Neale B	European	0.005472	0.001201	5.23e-06	329663	107123	222540
rs2744961	Medication for pain relief, constipation, heartburn: none of the above	Neale B	European	-0.006055	0.001268	1.8e-06	333581	184936	148645
rs2744961	Self-reported hypothyroidism or myxoedema	Neale B	European	0.002722	0.0005409	4.84e-07	337159	16376	320783
rs2744961	Sitting height	Neale B	European	0.009758	0.001958	6.22e-07	336172	0	336172
rs2744961	Treatment with levothyroxine sodium	Neale B	European	0.002824	0.0004984	1.47e-08	337159	13717	323442
rs2744961	Trunk fat mass	Neale B	European	0.02865	0.00255	2.75e-29	331093	0	331093
rs2744961	Trunk fat percentage	Neale B	European	0.02319	0.002328	2.21e-23	331113	0	331113
rs2744961	Trunk fat-free mass	Neale B	European	0.01234	0.001595	1.04e-14	331030	0	331030
rs2744961	Trunk predicted mass	Neale B	European	0.01225	0.00159	1.32e-14	330995	0	330995
rs2744961	Usual walking pace	Neale B	European	-0.008441	0.001547	4.91e-08	335349	0	335349
rs2744961	Waist circumference	Neale B	European	0.02233	0.002243	2.38e-23	336639	0	336639
rs2744961	Weight	Neale B	European	0.02649	0.002213	5.09e-33	336227	0	336227
rs2744961	Whole body fat mass	Neale B	European	0.02767	0.002471	4.16e-29	330762	0	330762
rs2744961	Whole body fat-free mass	Neale B	European	0.01458	0.001602	8.59e-20	331291	0	331291
rs2744961	Whole body water mass	Neale B	European	0.01465	0.001604	6.7e-20	331315	0	331315
rs12204714	Age first birth female	Barban N	European	NA	NA	5.53e-08	163522	0	163522
rs12204714	Age first birth	Barban N	European	NA	NA	1.29e-08	213067	0	213067
rs12204714	Number of children ever born	Barban N	European	NA	NA	2.56e-06	305228	0	305228
rs12204714	Age at first live birth	Neale B	European	-0.02	0.004079	9.41e-07	123846	0	123846
rs12204714	Height	Neale B	European	-0.009904	0.001789	3.11e-08	336474	0	336474
rs12204714	Job involves heavy manual or physical work	Neale B	European	0.01297	0.002923	9.08e-06	190643	0	190643
rs12204714	Number of full sisters	Neale B	European	0.009198	0.001955	2.55e-06	332255	0	332255
rs12204714	Number of live births	Neale B	European	0.01984	0.003981	6.27e-07	180952	0	180952
rs12204714	Qualifications: college or university degree	Neale B	European	-0.007871	0.001181	2.61e-11	334070	106305	227765
rs12204714	Years of educational attainment in males	SSGAC	European	-0.017	0.004	7.12e-06	147474	0	147474
rs12204714	Years of educational attainment	SSGAC	European	-0.013	0.003	5.53e-07	328917	0	328917
rs9372625	Age first birth	Barban N	European	NA	NA	4.89e-06	213067	0	213067
rs9372625	Age at first live birth	Neale B	European	0.023	0.004067	1.55e-08	123846	0	123846
rs9372625	Age completed full time education	Neale B	European	0.0134	0.002509	9.23e-08	226899	0	226899
rs9372625	Alcohol intake frequency	Neale B	European	-0.0277	0.003668	4.33e-14	336965	0	336965
rs9372625	Alcohol intake versus 10 years previously	Neale B	European	-0.009364	0.001905	8.85e-07	313248	0	313248
rs9372625	Alcohol usually taken with meals	Neale B	European	0.008287	0.001598	2.15e-07	172454	116941	55513
rs9372625	Arm fat mass left	Neale B	European	-0.01656	0.002458	1.6e-11	331164	0	331164
rs9372625	Arm fat mass right	Neale B	European	-0.016	0.002457	7.4e-11	331226	0	331226
rs9372625	Arm fat percentage left	Neale B	European	-0.01279	0.001898	1.59e-11	331198	0	331198
rs9372625	Arm fat percentage right	Neale B	European	-0.0123	0.001907	1.12e-10	331249	0	331249
rs9372625	Average weekly red wine intake	Neale B	European	0.01355	0.002485	4.89e-08	241008	0	241008
rs9372625	Body fat percentage	Neale B	European	-0.01514	0.001923	3.5e-15	331117	0	331117
rs9372625	Body mass index	Neale B	European	-0.01728	0.00248	3.25e-12	336107	0	336107
rs9372625	Comparative body size at age 10	Neale B	European	0.008272	0.001716	1.44e-06	331693	0	331693
rs9372625	Diastolic blood pressure	Neale B	European	-0.01181	0.002541	3.33e-06	317756	0	317756
rs9372625	Drive faster than motorway speed limit	Neale B	European	0.01037	0.002101	7.98e-07	306030	0	306030
rs9372625	Exposure to tobacco smoke outside home	Neale B	European	-0.007314	0.001529	1.73e-06	286550	0	286550
rs9372625	Fed-up feelings	Neale B	European	-0.005589	0.001246	7.27e-06	330549	134124	196425
rs9372625	Fluid intelligence score	Neale B	European	0.05607	0.009284	1.55e-09	108818	0	108818
rs9372625	Forced expiratory volume in 1-second	Neale B	European	0.00977	0.002148	5.41e-06	307638	0	307638
rs9372625	Forced vital capacity	Neale B	European	0.009049	0.002037	8.85e-06	307638	0	307638
rs9372625	Job involves heavy manual or physical work	Neale B	European	-0.02197	0.00291	4.43e-14	190643	0	190643
rs9372625	Job involves mainly walking or standing	Neale B	European	-0.02781	0.003699	5.63e-14	190606	0	190606
rs9372625	Leg fat mass left	Neale B	European	-0.0158	0.001982	1.55e-15	331275	0	331275
rs9372625	Leg fat mass right	Neale B	European	-0.01605	0.002005	1.22e-15	331293	0	331293
rs9372625	Leg fat percentage left	Neale B	European	-0.01322	0.001568	3.49e-17	331278	0	331278
rs9372625	Leg fat percentage right	Neale B	European	-0.0137	0.001588	6.42e-18	331296	0	331296
rs9372625	Nervous feelings	Neale B	European	-0.005867	0.001079	5.36e-08	328725	77767	250958
rs9372625	Number of days or week walked 10+ minutes	Neale B	European	-0.02541	0.004895	2.08e-07	331654	0	331654
rs9372625	Number of full brothers	Neale B	European	-0.01034	0.001965	1.42e-07	332194	0	332194
rs9372625	Overall health rating	Neale B	European	-0.01313	0.001821	5.67e-13	336020	0	336020
rs9372625	Peak expiratory flow	Neale B	European	0.01161	0.002232	2e-07	307638	0	307638
rs9372625	Qualifications: A levels or as levels or equivalent	Neale B	European	0.009991	0.001127	7.66e-19	334070	91710	242360
rs9372625	Qualifications: CSEs or equivalent	Neale B	European	-0.005252	0.0008573	9e-10	334070	44362	289708
rs9372625	Qualifications: NVQ or HND or HNC or equivalent	Neale B	European	-0.004597	0.0009821	2.86e-06	334070	62848	271222
rs9372625	Qualifications: O levels or GCSEs or equivalent	Neale B	European	0.007889	0.001258	3.58e-10	334070	159730	174340
rs9372625	Qualifications: college or university degree	Neale B	European	0.01454	0.001176	3.81e-35	334070	106305	227765
rs9372625	Qualifications: none	Neale B	European	-0.008281	0.0009532	3.73e-18	334070	57567	276503
rs9372625	Qualifications: other professional qualifications	Neale B	European	0.00584	0.001149	3.69e-07	334070	97524	236546
rs9372625	Sodium in urine	Neale B	European	-0.01305	0.002442	9.11e-08	326831	0	326831
rs9372625	Suffer from nerves	Neale B	European	-0.005248	0.001049	5.67e-07	325248	69352	255896
rs9372625	Time spent using computer	Neale B	European	0.01632	0.002221	2.01e-13	261987	0	261987
rs9372625	Time spent watching television	Neale B	European	-0.01261	0.00193	6.39e-11	319740	0	319740
rs9372625	Townsend deprivation index at recruitment	Neale B	European	-0.01271	0.002438	1.84e-07	336798	0	336798
rs9372625	Trunk fat mass	Neale B	European	-0.01735	0.002525	6.43e-12	331093	0	331093
rs9372625	Trunk fat percentage	Neale B	European	-0.01645	0.002305	9.51e-13	331113	0	331113
rs9372625	Waist circumference	Neale B	European	-0.01192	0.002221	7.99e-08	336639	0	336639
rs9372625	Weight	Neale B	European	-0.01166	0.002191	1.03e-07	336227	0	336227
rs9372625	Whole body fat mass	Neale B	European	-0.01803	0.002447	1.71e-13	330762	0	330762
rs9372625	Years of educational attainment in females	SSGAC	European	0.024	0.003	2.8e-12	181443	0	181443
rs9372625	Years of educational attainment in males	SSGAC	European	0.026	0.004	2.37e-11	147474	0	147474
rs9372625	Years of educational attainment	SSGAC	European	0.024	0.003	1.39e-20	328917	0	328917
rs2145318	Hematocrit	Astle W	European	0.01908	0.003524	6.15e-08	173480	0	173480
rs2145318	Hemoglobin concentration	Astle W	European	0.0297	0.003541	4.96e-17	173480	0	173480
rs2145318	High light scatter percentage of red cells	Astle W	European	0.02484	0.003578	3.91e-12	173480	0	173480
rs2145318	High light scatter reticulocyte count	Astle W	European	0.02383	0.003579	2.75e-11	173480	0	173480
rs2145318	Mean corpuscular hemoglobin	Astle W	European	0.04668	0.003526	5.19e-40	173480	0	173480
rs2145318	Mean corpuscular hemoglobin concentration	Astle W	European	0.03078	0.003457	5.46e-19	173480	0	173480
rs2145318	Mean corpuscular volume	Astle W	European	0.03761	0.003514	1.01e-26	173480	0	173480
rs2145318	Red cell distribution width	Astle W	European	-0.02502	0.003533	1.44e-12	173480	0	173480
rs2145318	Reticulocyte count	Astle W	European	0.03041	0.003585	2.2e-17	173480	0	173480
rs2145318	Reticulocyte fraction of red cells	Astle W	European	0.03221	0.003583	2.5e-19	173480	0	173480
rs2145318	Height	GIANT	European	0.013	0.003	7.2e-06	253079	0	253079
rs2145318	Primary sclerosing cholangitis	Ji S	European	-0.189	0.029	3.79e-11	14890	2871	12019
rs2145318	Comparative height size at age 10	Neale B	European	0.01286	0.001658	8.81e-15	332021	0	332021
rs2145318	Disorders of mineral metabolism	Neale B	European	0.0008212	8.28e-05	3.64e-23	337199	390	336809
rs2145318	Fluid intelligence score	Neale B	European	-0.04145	0.009002	4.15e-06	108818	0	108818
rs2145318	Guilty feelings	Neale B	European	0.005052	0.0011	4.41e-06	328769	92945	235824
rs2145318	Height	Neale B	European	0.009972	0.001726	7.62e-09	336474	0	336474
rs2145318	Intestinal malabsorption	Neale B	European	-0.0006133	0.0001048	4.8e-09	337199	624	336575
rs2145318	Medication for pain relief, constipation, heartburn: paracetamol	Neale B	European	0.004768	0.001006	2.13e-06	333581	72882	260699
rs2145318	Qualifications: A levels or as levels or equivalent	Neale B	European	-0.004925	0.001092	6.44e-06	334070	91710	242360
rs2145318	Self-reported malabsorption or coeliac disease	Neale B	European	-0.001413	0.0001596	8.28e-19	337159	1452	335707
rs2145318	Treatment with insulin product	Neale B	European	-0.001196	0.0002406	6.62e-07	337159	3319	333840
rs2145318	Trunk fat mass	Neale B	European	0.01176	0.002446	1.53e-06	331093	0	331093
rs2145318	Whole body fat mass	Neale B	European	0.01047	0.00237	9.96e-06	330762	0	330762
rs3828917	Basophil count	Astle W	European	-0.04053	0.008737	3.51e-06	173480	0	173480
rs3828917	Granulocyte percentage of myeloid white cells	Astle W	European	-0.04268	0.008926	1.74e-06	173480	0	173480
rs3828917	Mean platelet volume	Astle W	European	0.05121	0.009027	1.41e-08	173480	0	173480
rs3828917	Monocyte percentage of white cells	Astle W	European	0.04824	0.008899	5.91e-08	173480	0	173480
rs3828917	Platelet distribution width	Astle W	European	0.04269	0.008964	1.91e-06	173480	0	173480
rs3828917	Age-related macular degeneration	Fritsche LG	European	NA	NA	3.14e-07	33976	16144	17832
rs3828917	HIV 1 control	Pereyra F	Mixed	NA	NA	4.1e-21	3622	-	-
rs3828917	HIV 1 control viral load at set point	Fellay J	European	NA	NA	5.11e-07	2362	-	-
rs3828917	Rheumatoid arthritis	Stahl E	European	NA	NA	6.01e-10	25708	-	-
rs3828917	Crohns disease	IBDGC	European	NA	NA	4.2e-07	14342	6299	8043
rs3828917	Crohns disease	IBDGC	European	-0.3215	0.0553	5.96e-09	20883	5956	14927
rs3828917	Primary sclerosing cholangitis	Ji S	European	0.5613	0.093	2.53e-10	14890	2871	12019
rs3828917	Arm fat percentage left	Neale B	European	-0.02102	0.004594	4.74e-06	331198	0	331198
rs3828917	Arm fat percentage right	Neale B	European	-0.02076	0.004615	6.88e-06	331249	0	331249
rs3828917	Body mass index	Neale B	European	-0.02892	0.006002	1.45e-06	336107	0	336107
rs3828917	Comparative height size at age 10	Neale B	European	0.02084	0.004146	5.01e-07	332021	0	332021
rs3828917	Current employment status: unable to work because of sickness or disability	Neale B	European	-0.005637	0.001154	1.04e-06	336252	12554	323698
rs3828917	Frequency of tenseness or restlessness in last 2 weeks	Neale B	European	-0.01861	0.003758	7.4e-07	325169	0	325169
rs3828917	Hayfever, allergic rhinitis or eczema	Neale B	European	0.01723	0.002565	1.87e-11	336782	77891	258891
rs3828917	Height	Neale B	European	0.0254	0.004312	3.85e-09	336474	0	336474
rs3828917	Intestinal malabsorption	Neale B	European	0.001479	0.0002617	1.58e-08	337199	624	336575
rs3828917	Leg fat mass left	Neale B	European	-0.02374	0.004796	7.44e-07	331275	0	331275
rs3828917	Leg fat mass right	Neale B	European	-0.02332	0.004852	1.54e-06	331293	0	331293
rs3828917	Leg fat percentage left	Neale B	European	-0.02095	0.003795	3.4e-08	331278	0	331278
rs3828917	Leg fat percentage right	Neale B	European	-0.02043	0.003844	1.07e-07	331296	0	331296
rs3828917	Mouth or teeth dental problems: mouth ulcers	Neale B	European	-0.01018	0.001847	3.54e-08	336138	34398	301740
rs3828917	Mouth or teeth dental problems: none of the above	Neale B	European	0.01703	0.002975	1.05e-08	336138	204310	131828
rs3828917	Neuromuscular dysfunction of bladder	Neale B	European	-0.001318	0.0002962	8.56e-06	337199	800	336399
rs3828917	No blood clot, bronchitis, emphysema, asthma, rhinitis, eczema or allergy diagnosed by doctor	Neale B	European	-0.02098	0.002842	1.59e-13	336782	228530	108252
rs3828917	Psoriasis	Neale B	European	-0.001755	0.0001938	1.37e-19	337199	342	336857
rs3828917	Self-reported asthma	Neale B	European	0.008981	0.001948	4.01e-06	337159	39049	298110
rs3828917	Self-reported eczema or dermatitis	Neale B	European	0.006396	0.0009664	3.64e-11	337159	8718	328441
rs3828917	Self-reported hyperthyroidism or thyrotoxicosis	Neale B	European	0.003759	0.0005266	9.46e-13	337159	2547	334612
rs3828917	Self-reported hypothyroidism or myxoedema	Neale B	European	0.008737	0.001296	1.57e-11	337159	16376	320783
rs3828917	Self-reported malabsorption or coeliac disease	Neale B	European	0.003033	0.0003987	2.77e-14	337159	1452	335707
rs3828917	Self-reported psoriasis	Neale B	European	-0.0267	0.000647	0	337159	3871	333288
rs3828917	Self-reported psoriatic arthropathy	Neale B	European	-0.00358	0.000267	5.74e-41	337159	650	336509
rs3828917	Started insulin within one year diagnosis of diabetes	Neale B	European	0.04856	0.0092	1.32e-07	15397	1872	13525
rs3828917	Treatment with calcipotriol	Neale B	European	-0.001474	0.0001468	9.5e-24	337159	196	336963
rs3828917	Treatment with diprosalic ointment	Neale B	European	-0.0006325	0.0001254	4.55e-07	337159	143	337016
rs3828917	Treatment with dovobet ointment	Neale B	European	-0.002544	0.0002064	6.84e-35	337159	388	336771
rs3828917	Treatment with dovonex 50micrograms or g cream	Neale B	European	-0.001393	0.0001471	2.84e-21	337159	197	336962
rs3828917	Treatment with dovonex scalp solution	Neale B	European	-0.0004156	8.77e-05	2.17e-06	337159	70	337089
rs3828917	Treatment with levothyroxine sodium	Neale B	European	0.008165	0.001194	8.07e-12	337159	13717	323442
rs3828917	Rheumatoid arthritis	Okada Y	European	0.3711	0.04448	1.7e-16	58284	14361	43923
rs3828917	Rheumatoid arthritis	Okada Y	Mixed	0.3147	0.03825	1.5e-14	80799	19234	61565
rs3828917	Rheumatoid arthritis	Stahl E	European	0.3857	0.06364	6.01e-10	25706	5539	20167
rs9373363	Body fat percentage	Neale B	European	0.01058	0.002156	9.16e-07	331117	0	331117
rs9373363	Diastolic blood pressure	Neale B	European	0.01422	0.002848	5.95e-07	317756	0	317756
rs9373363	Leg fat mass left	Neale B	European	0.009827	0.002222	9.79e-06	331275	0	331275
rs9373363	Leg fat percentage left	Neale B	European	0.009085	0.001758	2.38e-07	331278	0	331278
rs9373363	Leg fat percentage right	Neale B	European	0.009106	0.001781	3.17e-07	331296	0	331296
rs9373363	Long-standing illness, disability or infirmity	Neale B	European	0.006186	0.001334	3.53e-06	329663	107123	222540
rs9373363	Overall health rating	Neale B	European	0.01024	0.002042	5.28e-07	336020	0	336020
rs9373363	Systolic blood pressure	Neale B	European	0.01317	0.002847	3.71e-06	317754	0	317754
rs9373363	Trunk fat percentage	Neale B	European	0.01288	0.002584	6.24e-07	331113	0	331113
rs9373363	Usual walking pace	Neale B	European	-0.008149	0.001718	2.11e-06	335349	0	335349
rs4713692	Platelet count	Astle W	European	-0.02615	0.003795	5.49e-12	173480	0	173480
rs4713692	Plateletcrit	Astle W	European	-0.03171	0.003807	8.05e-17	173480	0	173480
rs4713692	Rheumatoid arthritis	Stahl E	European	NA	NA	2.31e-07	25708	-	-
rs4713692	Arm fat percentage left	Neale B	European	0.008651	0.001905	5.62e-06	331198	0	331198
rs4713692	Arm fat percentage right	Neale B	European	0.00905	0.001914	2.27e-06	331249	0	331249
rs4713692	Body fat percentage	Neale B	European	0.008572	0.00193	8.94e-06	331117	0	331117
rs4713692	Body mass index	Neale B	European	0.01117	0.00249	7.24e-06	336107	0	336107
rs4713692	Hand grip strength right	Neale B	European	-0.008034	0.001819	9.98e-06	335842	0	335842
rs4713692	Height	Neale B	European	-0.007904	0.001789	9.92e-06	336474	0	336474
rs4713692	Leg fat percentage left	Neale B	European	0.007143	0.001574	5.68e-06	331278	0	331278
rs4713692	Pain type experienced in last month: knee pain	Neale B	European	0.004818	0.001034	3.16e-06	336650	71561	265089
rs4713692	Pain type experienced in last month: none of the above	Neale B	European	-0.006113	0.00124	8.27e-07	336650	136199	200451
rs4713692	Rheumatoid arthritis	Okada Y	East Asian	0.1985	0.03115	6.1e-11	22515	4873	17642
rs4713692	Rheumatoid arthritis	Stahl E	European	-0.131	0.02688	2.31e-07	25677	5533	20143
rs11762636	Age first birth	Barban N	European	NA	NA	7.93e-06	213067	0	213067
rs11762636	Age at first live birth	Neale B	European	0.0295	0.00513	8.92e-09	123846	0	123846
rs11762636	Alcohol intake frequency	Neale B	European	-0.02311	0.004632	6.08e-07	336965	0	336965
rs11762636	Arm fat mass left	Neale B	European	-0.02055	0.003103	3.55e-11	331164	0	331164
rs11762636	Arm fat mass right	Neale B	European	-0.01959	0.003102	2.71e-10	331226	0	331226
rs11762636	Arm fat percentage left	Neale B	European	-0.01678	0.002396	2.49e-12	331198	0	331198
rs11762636	Arm fat percentage right	Neale B	European	-0.01636	0.002407	1.08e-11	331249	0	331249
rs11762636	Body fat percentage	Neale B	European	-0.01421	0.002427	4.76e-09	331117	0	331117
rs11762636	Body mass index	Neale B	European	-0.02299	0.003133	2.18e-13	336107	0	336107
rs11762636	Frequency of unenthusiasm or disinterest in last 2 weeks	Neale B	European	-0.009076	0.001906	1.91e-06	326730	0	326730
rs11762636	Hip circumference	Neale B	European	-0.01787	0.003136	1.2e-08	336601	0	336601
rs11762636	Impedance of leg left	Neale B	European	0.01757	0.002886	1.14e-09	331296	0	331296
rs11762636	Impedance of leg right	Neale B	European	0.01565	0.002864	4.67e-08	331301	0	331301
rs11762636	Impedance of whole body	Neale B	European	0.01112	0.002414	4.1e-06	331284	0	331284
rs11762636	Irritability	Neale B	European	-0.008326	0.001455	1.05e-08	322668	90282	232386
rs11762636	Leg fat mass left	Neale B	European	-0.01384	0.002502	3.22e-08	331275	0	331275
rs11762636	Leg fat mass right	Neale B	European	-0.01416	0.002531	2.2e-08	331293	0	331293
rs11762636	Leg fat percentage left	Neale B	European	-0.01084	0.00198	4.32e-08	331278	0	331278
rs11762636	Leg fat percentage right	Neale B	European	-0.01111	0.002005	3.04e-08	331296	0	331296
rs11762636	Medication for pain relief, constipation, heartburn: none of the above	Neale B	European	0.008616	0.001586	5.51e-08	333581	184936	148645
rs11762636	Miserableness	Neale B	European	-0.009558	0.001569	1.13e-09	331856	141755	190101
rs11762636	Mood swings	Neale B	European	-0.00776	0.001597	1.19e-06	329428	148601	180827
rs11762636	Neuroticism score	Neale B	European	-0.05821	0.01133	2.8e-07	274108	0	274108
rs11762636	Number of self-reported non-cancer illnesses	Neale B	European	-0.01819	0.002616	3.55e-12	337159	0	337159
rs11762636	Number of treatments or medications taken	Neale B	European	-0.0143	0.00254	1.8e-08	337159	0	337159
rs11762636	Overall health rating	Neale B	European	-0.0152	0.0023	3.83e-11	336020	0	336020
rs11762636	Qualifications: college or university degree	Neale B	European	0.01068	0.001485	6.2e-13	334070	106305	227765
rs11762636	Reason for glasses or contact lenses: for short-sightedness	Neale B	European	0.003848	0.0008632	8.3e-06	335700	26943	308757
rs11762636	Sleep duration	Neale B	European	0.0128	0.002446	1.65e-07	335410	0	335410
rs11762636	Taking other prescription medications	Neale B	European	-0.009534	0.001586	1.85e-09	336330	158113	178217
rs11762636	Time spent watching television	Neale B	European	-0.01338	0.002438	4.07e-08	319740	0	319740
rs11762636	Trunk fat mass	Neale B	European	-0.01716	0.003188	7.32e-08	331093	0	331093
rs11762636	Trunk fat percentage	Neale B	European	-0.01578	0.00291	5.82e-08	331113	0	331113
rs11762636	Types of physical activity in last 4 weeks: none of the above	Neale B	European	-0.003896	0.0007448	1.69e-07	335599	19551	316048
rs11762636	Types of physical activity in last 4 weeks: other exercises	Neale B	European	0.01036	0.001591	7.54e-11	335599	162803	172796
rs11762636	Vascular or heart problems diagnosed by doctor: high blood pressure	Neale B	European	-0.006469	0.001408	4.36e-06	336683	91033	245650
rs11762636	Vascular or heart problems diagnosed by doctor: none of the above	Neale B	European	0.007345	0.001446	3.81e-07	336683	236530	100153
rs11762636	Waist circumference	Neale B	European	-0.01491	0.002805	1.05e-07	336639	0	336639
rs11762636	Weight	Neale B	European	-0.01448	0.002767	1.69e-07	336227	0	336227
rs11762636	Whole body fat mass	Neale B	European	-0.01758	0.003089	1.26e-08	330762	0	330762
rs11762636	Years of educational attainment in females	SSGAC	European	0.019	0.004	8.76e-06	181443	0	181443
rs11762636	Years of educational attainment	SSGAC	European	0.015	0.003	1.4e-06	328917	0	328917
rs2043539	Frequency of depressed mood in last 2 weeks	Neale B	European	-0.007112	0.001517	2.74e-06	323267	0	323267
rs2043539	Frequency of tenseness or restlessness in last 2 weeks	Neale B	European	-0.007485	0.001522	8.79e-07	325169	0	325169
rs2043539	Height	Neale B	European	0.008863	0.001748	4e-07	336474	0	336474
rs2043539	Impedance of arm right	Neale B	European	0.008025	0.00173	3.53e-06	331279	0	331279
rs2043539	Impedance of whole body	Neale B	European	0.008462	0.001876	6.48e-06	331284	0	331284
rs2043539	Irritability	Neale B	European	-0.006047	0.001131	8.84e-08	322668	90282	232386
rs2043539	Loneliness, isolation	Neale B	European	-0.004583	0.0009458	1.26e-06	332263	58752	273511
rs2043539	Miserableness	Neale B	European	-0.006862	0.001219	1.83e-08	331856	141755	190101
rs2043539	Mood swings	Neale B	European	-0.007253	0.001241	5.09e-09	329428	148601	180827
rs2043539	Neuroticism score	Neale B	European	-0.05055	0.008801	9.23e-09	274108	0	274108
rs2043539	Number of self-reported non-cancer illnesses	Neale B	European	-0.009372	0.002032	4.01e-06	337159	0	337159
rs2043539	Seen a psychiatrist for nerves, anxiety, tension or depression	Neale B	European	-0.003719	0.0007832	2.05e-06	335888	38008	297880
rs2043539	Seen doctor for nerves, anxiety, tension or depression	Neale B	European	-0.007966	0.001161	6.89e-12	335108	115328	219780
rs2043539	Self-reported depression	Neale B	European	-0.002885	0.0005711	4.39e-07	337159	19195	317964
rs2043539	Tense or highly strung	Neale B	European	-0.004754	0.0009422	4.52e-07	327232	56012	271220
rs2043539	Coronary artery disease	van der Harst P	Mixed	-0.0279	0.0057	8.96e-07	547261	122733	424528
rs2396133	Arm fat mass left	Neale B	European	-0.01212	0.002386	3.82e-07	331164	0	331164
rs2396133	Arm fat mass right	Neale B	European	-0.01239	0.002385	2.04e-07	331226	0	331226
rs2396133	Arm fat percentage left	Neale B	European	-0.008533	0.001843	3.65e-06	331198	0	331198
rs2396133	Body mass index	Neale B	European	-0.01334	0.002408	3.02e-08	336107	0	336107
rs2396133	Fed-up feelings	Neale B	European	-0.005569	0.00121	4.16e-06	330549	134124	196425
rs2396133	Frequency of tiredness or lethargy in last 2 weeks	Neale B	European	-0.01044	0.002038	3.01e-07	327528	0	327528
rs2396133	Leg fat mass left	Neale B	European	-0.0104	0.001924	6.56e-08	331275	0	331275
rs2396133	Leg fat mass right	Neale B	European	-0.01018	0.001946	1.69e-07	331293	0	331293
rs2396133	Leg fat percentage left	Neale B	European	-0.007042	0.001522	3.73e-06	331278	0	331278
rs2396133	Miserableness	Neale B	European	-0.006593	0.001207	4.65e-08	331856	141755	190101
rs2396133	Neuroticism score	Neale B	European	-0.04122	0.008712	2.23e-06	274108	0	274108
rs2396133	Trunk fat mass	Neale B	European	-0.01136	0.002451	3.55e-06	331093	0	331093
rs2396133	Weight	Neale B	European	-0.009965	0.002127	2.82e-06	336227	0	336227
rs2396133	Whole body fat mass	Neale B	European	-0.01182	0.002375	6.46e-07	330762	0	330762
rs2106353	Neuroticism score	Neale B	European	-0.05088	0.01037	9.26e-07	274108	0	274108
rs2106353	Qualifications: college or university degree	Neale B	European	0.006081	0.001357	7.38e-06	334070	106305	227765
rs2106353	Qualifications: none	Neale B	European	-0.004999	0.0011	5.5e-06	334070	57567	276503
rs2106353	Sensitivity or hurt feelings	Neale B	European	-0.00796	0.001435	2.91e-08	327832	182340	145492
rs2106353	Worry too long after embarrassment	Neale B	European	-0.006491	0.001465	9.36e-06	323766	154615	169151
rs2396766	Age first birth	Barban N	European	NA	NA	2.46e-06	213067	0	213067
rs2396766	Body mass index in females	GIANT	Mixed	0.0208	0.0046	6.13e-06	132075	0	132075
rs2396766	Waist circumference in females	GIANT	Mixed	0.025	0.0052	9.4e-07	92634	0	92634
rs2396766	Insomnia	Hammerschlag AR	European	0.04641	0.009446	8.97e-07	113006	32384	80622
rs2396766	Alcohol usually taken with meals	Neale B	European	-0.007696	0.001556	7.54e-07	172454	116941	55513
rs2396766	Body mass index	Neale B	European	0.01288	0.00241	9.11e-08	336107	0	336107
rs2396766	Irritability	Neale B	European	0.006059	0.00112	6.22e-08	322668	90282	232386
rs2396766	Leg fat percentage left	Neale B	European	0.006976	0.001523	4.67e-06	331278	0	331278
rs2396766	Number of self-reported non-cancer illnesses	Neale B	European	0.009207	0.002013	4.77e-06	337159	0	337159
rs2396766	Qualifications: none	Neale B	European	0.004498	0.0009261	1.19e-06	334070	57567	276503
rs2396766	Risk taking	Neale B	European	0.005225	0.001065	9.38e-07	325821	82808	243013
rs2396766	Self-reported hypertension	Neale B	European	0.005477	0.001069	3e-07	337159	87690	249469
rs2396766	Sleep duration	Neale B	European	-0.009917	0.001882	1.37e-07	335410	0	335410
rs2396766	Tense or highly strung	Neale B	European	0.005169	0.000933	3.04e-08	327232	56012	271220
rs2396766	Types of physical activity in last 4 weeks: light diy	Neale B	European	-0.006478	0.001219	1.08e-07	335599	175376	160223
rs2396766	Vascular or heart problems diagnosed by doctor: high blood pressure	Neale B	European	0.006019	0.001084	2.8e-08	336683	91033	245650
rs2396766	Vascular or heart problems diagnosed by doctor: none of the above	Neale B	European	-0.006061	0.001113	5.16e-08	336683	236530	100153
rs2396766	Wheeze or whistling in the chest in last year	Neale B	European	0.005655	0.0009981	1.46e-08	331257	68531	262726
rs2396766	Years of educational attainment	SSGAC	European	-0.011	0.002	8.7e-06	328917	0	328917
rs215614	Nicotine dependence smoking cigarettes per day	Thorgeirsson TE	European	NA	NA	7.1e-09	31266	-	-
rs215614	Smoking behavior	Thorgeirsson TE	European	-0.22	0.04231	2e-07	-	-	-
rs215614	Arm fat mass left	Neale B	European	-0.01382	0.002466	2.1e-08	331164	0	331164
rs215614	Arm fat mass right	Neale B	European	-0.01437	0.002466	5.57e-09	331226	0	331226
rs215614	Arm fat percentage left	Neale B	European	-0.0105	0.001905	3.55e-08	331198	0	331198
rs215614	Arm fat percentage right	Neale B	European	-0.01049	0.001914	4.2e-08	331249	0	331249
rs215614	Body fat percentage	Neale B	European	-0.01157	0.001929	1.99e-09	331117	0	331117
rs215614	Body mass index	Neale B	European	-0.01446	0.002489	6.24e-09	336107	0	336107
rs215614	Difficulty not smoking for 1 day	Neale B	European	-0.03888	0.008652	7.05e-06	23332	0	23332
rs215614	Hip circumference	Neale B	European	-0.01121	0.002492	6.86e-06	336601	0	336601
rs215614	Leg fat mass left	Neale B	European	-0.01359	0.001989	8.35e-12	331275	0	331275
rs215614	Leg fat mass right	Neale B	European	-0.01351	0.002012	1.89e-11	331293	0	331293
rs215614	Leg fat percentage left	Neale B	European	-0.0105	0.001574	2.52e-11	331278	0	331278
rs215614	Leg fat percentage right	Neale B	European	-0.01043	0.001594	6.1e-11	331296	0	331296
rs215614	Maternal smoking around birth	Neale B	European	-0.005735	0.001248	4.36e-06	289727	88601	201126
rs215614	Pack years adult smoking as proportion of life span exposed to smoking	Neale B	European	-0.03048	0.004532	1.77e-11	101726	0	101726
rs215614	Pack years of smoking preview only	Neale B	European	-0.0294	0.004517	7.63e-11	101726	0	101726
rs215614	Qualifications: A levels or as levels or equivalent	Neale B	European	0.005574	0.001131	8.23e-07	334070	91710	242360
rs215614	Qualifications: college or university degree	Neale B	European	0.006633	0.00118	1.88e-08	334070	106305	227765
rs215614	Trunk fat mass	Neale B	European	-0.01517	0.002534	2.13e-09	331093	0	331093
rs215614	Trunk fat percentage	Neale B	European	-0.01276	0.002313	3.43e-08	331113	0	331113
rs215614	Waist circumference	Neale B	European	-0.01184	0.002229	1.09e-07	336639	0	336639
rs215614	Weight	Neale B	European	-0.0123	0.002199	2.24e-08	336227	0	336227
rs215614	Whole body fat mass	Neale B	European	-0.0156	0.002455	2.12e-10	330762	0	330762
rs215614	Intelligence	Sniekers S	European	0.03167	0.005228	1.39e-09	78308	0	78308
rs215614	Smoking	Thorgeirsson TE	European	NA	NA	2e-07	-	-	-
rs903959	Alcohol intake frequency	Neale B	European	0.02166	0.003633	2.49e-09	336965	0	336965
rs903959	Arm fat mass left	Neale B	European	0.01273	0.002434	1.69e-07	331164	0	331164
rs903959	Arm fat mass right	Neale B	European	0.01236	0.002434	3.84e-07	331226	0	331226
rs903959	Arm fat percentage left	Neale B	European	0.008412	0.00188	7.68e-06	331198	0	331198
rs903959	Arm fat-free mass left	Neale B	European	0.007075	0.001579	7.48e-06	331159	0	331159
rs903959	Arm predicted mass right	Neale B	European	0.006968	0.001542	6.25e-06	331216	0	331216
rs903959	Basal metabolic rate	Neale B	European	0.007541	0.001647	4.68e-06	331307	0	331307
rs903959	Body fat percentage	Neale B	European	0.009509	0.001904	5.94e-07	331117	0	331117
rs903959	Body mass index	Neale B	European	0.01226	0.002457	6.04e-07	336107	0	336107
rs903959	Job involves heavy manual or physical work	Neale B	European	0.01296	0.002886	7.09e-06	190643	0	190643
rs903959	Leg fat mass left	Neale B	European	0.01113	0.001963	1.42e-08	331275	0	331275
rs903959	Leg fat mass right	Neale B	European	0.01077	0.001986	5.79e-08	331293	0	331293
rs903959	Leg fat percentage left	Neale B	European	0.007672	0.001553	7.84e-07	331278	0	331278
rs903959	Leg fat percentage right	Neale B	European	0.007084	0.001573	6.71e-06	331296	0	331296
rs903959	Pain type experienced in last month: none of the above	Neale B	European	-0.005686	0.001224	3.38e-06	336650	136199	200451
rs903959	Qualifications: college or university degree	Neale B	European	-0.007821	0.001164	1.86e-11	334070	106305	227765
rs903959	Trunk fat mass	Neale B	European	0.01344	0.002501	7.68e-08	331093	0	331093
rs903959	Trunk fat percentage	Neale B	European	0.01093	0.002283	1.68e-06	331113	0	331113
rs903959	Waist circumference	Neale B	European	0.01043	0.0022	2.12e-06	336639	0	336639
rs903959	Weight	Neale B	European	0.01173	0.00217	6.48e-08	336227	0	336227
rs903959	Whole body fat mass	Neale B	European	0.01311	0.002423	6.31e-08	330762	0	330762
rs903959	Years of educational attainment in females	SSGAC	European	-0.021	0.003	3.57e-10	181443	0	181443
rs903959	Years of educational attainment	SSGAC	European	-0.016	0.003	3.35e-10	328917	0	328917
rs3863241	Frequency of tiredness or lethargy in last 2 weeks	Neale B	European	0.009838	0.002034	1.32e-06	327528	0	327528
rs3863241	Impedance of arm left	Neale B	European	-0.007667	0.001716	7.9e-06	331292	0	331292
rs3863241	Neuroticism score	Neale B	European	0.03982	0.008694	4.65e-06	274108	0	274108
rs3863241	Overall health rating	Neale B	European	0.009662	0.001764	4.33e-08	336020	0	336020
rs3863241	Sleep duration	Neale B	European	-0.009901	0.001877	1.33e-07	335410	0	335410
rs3863241	Sleeplessness or insomnia	Neale B	European	0.00877	0.001742	4.78e-07	336965	0	336965
rs7032155	Comparative body size at age 10	Neale B	European	0.007517	0.0017	9.75e-06	331693	0	331693
rs7032155	Frequency of depressed mood in last 2 weeks	Neale B	European	0.007645	0.001531	5.9e-07	323267	0	323267
rs7032155	Guilty feelings	Neale B	European	0.005991	0.001125	1e-07	328769	92945	235824
rs7032155	Miserableness	Neale B	European	0.006259	0.001231	3.68e-07	331856	141755	190101
rs7032155	Mood swings	Neale B	European	0.007558	0.001253	1.62e-09	329428	148601	180827
rs7032155	Neuroticism score	Neale B	European	0.04712	0.008893	1.17e-07	274108	0	274108
rs7032155	Overall health rating	Neale B	European	0.009594	0.001803	1.04e-07	336020	0	336020
rs7032155	Seen a psychiatrist for nerves, anxiety, tension or depression	Neale B	European	0.00403	0.0007904	3.43e-07	335888	38008	297880
rs4382592	Body mass index	Neale B	European	-0.01221	0.002621	3.17e-06	336107	0	336107
rs4382592	Leg fat mass right	Neale B	European	-0.00955	0.002118	6.53e-06	331293	0	331293
rs4382592	Leg fat percentage left	Neale B	European	-0.007485	0.001657	6.24e-06	331278	0	331278
rs4382592	Leg fat percentage right	Neale B	European	-0.008268	0.001678	8.34e-07	331296	0	331296
rs4382592	Waist circumference	Neale B	European	-0.01045	0.002346	8.45e-06	336639	0	336639
rs4382592	Years of educational attainment	SSGAC	European	0.013	0.003	1.26e-06	328917	0	328917
rs3793577	Neuroticism	Luciano M	European	5.066	0.9994	4e-07	-	-	-
rs3793577	Frequency of depressed mood in last 2 weeks	Neale B	European	-0.00864	0.001516	1.2e-08	323267	0	323267
rs3793577	Frequency of tenseness or restlessness in last 2 weeks	Neale B	European	-0.008196	0.001522	7.24e-08	325169	0	325169
rs3793577	Guilty feelings	Neale B	European	-0.00641	0.001114	8.67e-09	328769	92945	235824
rs3793577	Miserableness	Neale B	European	-0.005501	0.001219	6.36e-06	331856	141755	190101
rs3793577	Mood swings	Neale B	European	-0.006394	0.001241	2.55e-07	329428	148601	180827
rs3793577	Neuroticism score	Neale B	European	-0.05132	0.008804	5.57e-09	274108	0	274108
rs3793577	Sensitivity or hurt feelings	Neale B	European	-0.006536	0.001219	8.21e-08	327832	182340	145492
rs12357321	Monocyte count	Astle W	European	0.0192	0.003899	8.5e-07	173480	0	173480
rs12357321	Monocyte percentage of white cells	Astle W	European	0.01809	0.00389	3.32e-06	173480	0	173480
rs12357321	Arm fat mass left	Neale B	European	0.01834	0.002591	1.45e-12	331164	0	331164
rs12357321	Arm fat mass right	Neale B	European	0.01786	0.00259	5.46e-12	331226	0	331226
rs12357321	Arm fat percentage left	Neale B	European	0.01335	0.002001	2.57e-11	331198	0	331198
rs12357321	Arm fat percentage right	Neale B	European	0.01289	0.00201	1.43e-10	331249	0	331249
rs12357321	Arm fat-free mass left	Neale B	European	0.008041	0.001681	1.72e-06	331159	0	331159
rs12357321	Arm fat-free mass right	Neale B	European	0.007868	0.001647	1.79e-06	331221	0	331221
rs12357321	Arm predicted mass left	Neale B	European	0.007862	0.001675	2.67e-06	331146	0	331146
rs12357321	Arm predicted mass right	Neale B	European	0.008093	0.001642	8.21e-07	331216	0	331216
rs12357321	Body fat percentage	Neale B	European	0.01441	0.002027	1.16e-12	331117	0	331117
rs12357321	Body mass index	Neale B	European	0.02134	0.002616	3.35e-16	336107	0	336107
rs12357321	Creatinine in urine	Neale B	European	0.01192	0.002505	1.96e-06	327525	0	327525
rs12357321	Forced vital capacity, best measure	Neale B	European	-0.0121	0.002359	2.91e-07	255492	0	255492
rs12357321	Hip circumference	Neale B	European	0.01931	0.002619	1.66e-13	336601	0	336601
rs12357321	Impedance of arm left	Neale B	European	-0.01042	0.001867	2.4e-08	331292	0	331292
rs12357321	Impedance of arm right	Neale B	European	-0.01085	0.001859	5.29e-09	331279	0	331279
rs12357321	Leg fat mass left	Neale B	European	0.01695	0.002089	4.94e-16	331275	0	331275
rs12357321	Leg fat mass right	Neale B	European	0.01766	0.002113	6.53e-17	331293	0	331293
rs12357321	Leg fat percentage left	Neale B	European	0.01353	0.001653	2.67e-16	331278	0	331278
rs12357321	Leg fat percentage right	Neale B	European	0.01422	0.001674	1.99e-17	331296	0	331296
rs12357321	Maternal smoking around birth	Neale B	European	0.006122	0.001312	3.07e-06	289727	88601	201126
rs12357321	Medication for pain relief, constipation, heartburn: paracetamol	Neale B	European	0.005452	0.001095	6.37e-07	333581	72882	260699
rs12357321	Number of operations	Neale B	European	0.0112	0.002072	6.56e-08	337159	0	337159
rs12357321	Number of treatments or medications taken	Neale B	European	0.012	0.002121	1.51e-08	337159	0	337159
rs12357321	Past tobacco smoking	Neale B	European	-0.01596	0.003447	3.66e-06	310749	0	310749
rs12357321	Self-reported cholelithiasis or gall stones	Neale B	European	0.001602	0.0003376	2.09e-06	337159	5573	331586
rs12357321	Sodium in urine	Neale B	European	0.01383	0.002576	7.85e-08	326831	0	326831
rs12357321	Time spent watching television	Neale B	European	0.00927	0.002035	5.23e-06	319740	0	319740
rs12357321	Treatment with paracetamol	Neale B	European	0.005006	0.001022	9.72e-07	337159	62050	275109
rs12357321	Treatment with trospium	Neale B	European	0.0002697	5.8e-05	3.27e-06	337159	161	336998
rs12357321	Trunk fat mass	Neale B	European	0.01782	0.002662	2.16e-11	331093	0	331093
rs12357321	Trunk fat percentage	Neale B	European	0.01547	0.00243	1.92e-10	331113	0	331113
rs12357321	Types of physical activity in last 4 weeks: none of the above	Neale B	European	0.003501	0.000622	1.81e-08	335599	19551	316048
rs12357321	Types of physical activity in last 4 weeks: walking for pleasure	Neale B	European	-0.005833	0.00119	9.57e-07	335599	241930	93669
rs12357321	Usual walking pace	Neale B	European	-0.007921	0.001616	9.46e-07	335349	0	335349
rs12357321	Waist circumference	Neale B	European	0.01904	0.002342	4.29e-16	336639	0	336639
rs12357321	Weight	Neale B	European	0.01474	0.00231	1.78e-10	336227	0	336227
rs12357321	Whole body fat mass	Neale B	European	0.01866	0.002579	4.67e-13	330762	0	330762
rs12357321	High grade serous ovarian cancer	Phelan M	European	0.08209	0.01659	7.73e-07	53978	13037	40941
rs12357321	Invasive ovarian cancer	Phelan M	European	0.07428	0.014	1.11e-07	63347	22406	40941
rs12357321	Serous invasive ovarian cancer	Phelan M	European	0.08089	0.01614	5.54e-07	54990	14049	40941
rs1021363	Seen doctor for nerves, anxiety, tension or depression	Neale B	European	-0.006709	0.001198	2.13e-08	335108	115328	219780
rs761777	Medication for pain relief, constipation, heartburn: none of the above	Neale B	European	0.006636	0.001393	1.91e-06	333581	184936	148645
rs761777	Medication for pain relief, constipation, heartburn: paracetamol	Neale B	European	-0.005759	0.001152	5.76e-07	333581	72882	260699
rs761777	Overall health rating	Neale B	European	-0.009008	0.002021	8.31e-06	336020	0	336020
rs761777	Pain in throat and chest	Neale B	European	-0.002732	0.0006027	5.82e-06	337199	16552	320647
rs761777	Treatment with paracetamol	Neale B	European	-0.004809	0.001076	7.84e-06	337159	62050	275109
rs2734839	Information processing speed	Ibrahim-Verbaas CA	Mixed	4.91	0.9995	9e-07	-	-	-
rs2734839	Guilty feelings	Neale B	European	-0.006138	0.001128	5.33e-08	328769	92945	235824
rs2734839	Miserableness	Neale B	European	-0.006428	0.001235	1.93e-07	331856	141755	190101
rs2734839	Mood swings	Neale B	European	-0.006677	0.001257	1.08e-07	329428	148601	180827
rs2734839	Neuroticism score	Neale B	European	-0.0602	0.008918	1.49e-11	274108	0	274108
rs2734839	Overall health rating	Neale B	European	-0.0092	0.001809	3.67e-07	336020	0	336020
rs2734839	Sensitivity or hurt feelings	Neale B	European	-0.006897	0.001235	2.34e-08	327832	182340	145492
rs2734839	Sleep duration	Neale B	European	-0.01095	0.001924	1.28e-08	335410	0	335410
rs2734839	Suffer from nerves	Neale B	European	-0.005236	0.001043	5.12e-07	325248	69352	255896
rs2734839	Tense or highly strung	Neale B	European	-0.004314	0.0009539	6.13e-06	327232	56012	271220
rs2734839	Time spent using computer	Neale B	European	0.01178	0.002206	9.3e-08	261987	0	261987
rs2734839	Waist circumference	Neale B	European	-0.009827	0.002206	8.43e-06	336639	0	336639
rs2734839	Worry too long after embarrassment	Neale B	European	-0.008154	0.00126	9.89e-11	323766	154615	169151
rs2734839	Neuroticism	SSGAC	European	-0.018	0.004	9.03e-07	170911	0	170911
rs2734839	Neuroticism	SSGAC	European	-0.013	0.003	4.81e-07	168105	0	168105
rs7942368	Endometriosis	Sobalska-Kwapis M	European	-0.7285	0.1267	9e-09	-	-	-
rs7942368	Arm fat mass right	Neale B	European	0.01319	0.002942	7.37e-06	331226	0	331226
rs7942368	Arm fat percentage left	Neale B	European	0.01022	0.002273	6.91e-06	331198	0	331198
rs7942368	Arm fat percentage right	Neale B	European	0.01119	0.002284	9.66e-07	331249	0	331249
rs7942368	Body fat percentage	Neale B	European	0.01051	0.002302	4.97e-06	331117	0	331117
rs7942368	Body mass index	Neale B	European	0.01465	0.00297	8.07e-07	336107	0	336107
rs7942368	Leg fat mass left	Neale B	European	0.01066	0.002374	7.04e-06	331275	0	331275
rs7942368	Leg fat mass right	Neale B	European	0.01072	0.002401	7.98e-06	331293	0	331293
rs7942368	Leg fat percentage left	Neale B	European	0.009023	0.001878	1.55e-06	331278	0	331278
rs7942368	Leg fat percentage right	Neale B	European	0.009007	0.001902	2.19e-06	331296	0	331296
rs7942368	Overall health rating	Neale B	European	0.01113	0.002181	3.35e-07	336020	0	336020
rs7942368	Pain type experienced in last month: none of the above	Neale B	European	-0.007029	0.001479	2.02e-06	336650	136199	200451
rs7942368	Qualifications: college or university degree	Neale B	European	-0.006403	0.001408	5.41e-06	334070	106305	227765
rs7942368	Years of educational attainment	SSGAC	European	-0.014	0.003	6.55e-06	328917	0	328917
rs773109	Eosinophil count	Astle W	European	0.027	0.003775	8.58e-13	173480	0	173480
rs773109	Eosinophil percentage of granulocytes	Astle W	European	0.02395	0.003788	2.55e-10	173480	0	173480
rs773109	Eosinophil percentage of white cells	Astle W	European	0.02723	0.003772	5.19e-13	173480	0	173480
rs773109	Neutrophil percentage of granulocytes	Astle W	European	-0.02268	0.003788	2.12e-09	173480	0	173480
rs773109	Sum eosinophil basophil counts	Astle W	European	0.02582	0.003779	8.28e-12	173480	0	173480
rs773109	Allergic disease	Ferreira M	European	0.0465	0.0061	3.06e-14	360838	180129	180709
rs773109	Alopecia areata	Petukhova L	European	NA	NA	6.5e-08	4332	-	-
rs773109	Arm fat mass left	Neale B	European	-0.01298	0.002522	2.66e-07	331164	0	331164
rs773109	Arm fat mass right	Neale B	European	-0.01369	0.002522	5.67e-08	331226	0	331226
rs773109	Arm fat-free mass left	Neale B	European	-0.01094	0.001636	2.31e-11	331159	0	331159
rs773109	Arm fat-free mass right	Neale B	European	-0.009945	0.001604	5.6e-10	331221	0	331221
rs773109	Arm predicted mass left	Neale B	European	-0.01129	0.00163	4.36e-12	331146	0	331146
rs773109	Arm predicted mass right	Neale B	European	-0.01009	0.001598	2.69e-10	331216	0	331216
rs773109	Asthma	Neale B	European	0.006456	0.0008246	4.93e-15	336782	38791	297991
rs773109	Basal metabolic rate	Neale B	European	-0.01136	0.001707	2.8e-11	331307	0	331307
rs773109	Body mass index	Neale B	European	-0.01531	0.002546	1.82e-09	336107	0	336107
rs773109	Doctor diagnosed asthma	Neale B	European	0.007808	0.001724	5.94e-06	83529	10589	72940
rs773109	Forced expiratory volume in 1-second	Neale B	European	-0.0131	0.002204	2.78e-09	307638	0	307638
rs773109	Forced expiratory volume in 1-second, best measure	Neale B	European	-0.01491	0.002421	7.29e-10	255492	0	255492
rs773109	Hayfever, allergic rhinitis or eczema	Neale B	European	0.007069	0.001088	8.2e-11	336782	77891	258891
rs773109	Impedance of arm left	Neale B	European	0.01288	0.001818	1.38e-12	331292	0	331292
rs773109	Impedance of arm right	Neale B	European	0.01232	0.00181	1e-11	331279	0	331279
rs773109	Impedance of leg left	Neale B	European	0.01439	0.002347	8.63e-10	331296	0	331296
rs773109	Impedance of leg right	Neale B	European	0.01488	0.002329	1.68e-10	331301	0	331301
rs773109	Impedance of whole body	Neale B	European	0.01377	0.001963	2.27e-12	331284	0	331284
rs773109	Leg fat mass left	Neale B	European	-0.01009	0.002034	7.01e-07	331275	0	331275
rs773109	Leg fat mass right	Neale B	European	-0.009631	0.002058	2.87e-06	331293	0	331293
rs773109	Leg fat-free mass left	Neale B	European	-0.01073	0.001695	2.45e-10	331258	0	331258
rs773109	Leg fat-free mass right	Neale B	European	-0.01087	0.001694	1.38e-10	331285	0	331285
rs773109	Leg predicted mass left	Neale B	European	-0.01058	0.001683	3.31e-10	331253	0	331253
rs773109	Leg predicted mass right	Neale B	European	-0.0108	0.001683	1.4e-10	331285	0	331285
rs773109	Nasal polyp	Neale B	European	0.0008788	0.0001794	9.71e-07	337199	1637	335562
rs773109	No blood clot, bronchitis, emphysema, asthma, rhinitis, eczema or allergy diagnosed by doctor	Neale B	European	-0.009637	0.001206	1.32e-15	336782	228530	108252
rs773109	Pain type experienced in last month: headache	Neale B	European	-0.005329	0.001027	2.12e-07	336650	66967	269683
rs773109	Pain type experienced in last month: none of the above	Neale B	European	0.005961	0.001268	2.59e-06	336650	136199	200451
rs773109	Pulse rate	Neale B	European	-0.01217	0.002652	4.44e-06	317756	0	317756
rs773109	Qualifications: college or university degree	Neale B	European	0.006993	0.001207	6.81e-09	334070	106305	227765
rs773109	Qualifications: none	Neale B	European	-0.005949	0.0009782	1.19e-09	334070	57567	276503
rs773109	Self-reported asthma	Neale B	European	0.006663	0.0008261	7.31e-16	337159	39049	298110
rs773109	Self-reported hypothyroidism or myxoedema	Neale B	European	0.003643	0.0005497	3.42e-11	337159	16376	320783
rs773109	Treatment with levothyroxine sodium	Neale B	European	0.003157	0.0005065	4.57e-10	337159	13717	323442
rs773109	Treatment with ventolin 100micrograms inhaler	Neale B	European	0.001929	0.000432	7.95e-06	337159	9712	327447
rs773109	Trunk fat-free mass	Neale B	European	-0.01018	0.001621	3.45e-10	331030	0	331030
rs773109	Trunk predicted mass	Neale B	European	-0.01015	0.001616	3.3e-10	330995	0	330995
rs773109	Weight	Neale B	European	-0.01356	0.002249	1.67e-09	336227	0	336227
rs773109	Whole body fat-free mass	Neale B	European	-0.01071	0.001628	4.61e-11	331291	0	331291
rs773109	Whole body water mass	Neale B	European	-0.01062	0.00163	7.2e-11	331315	0	331315
rs773109	Years of educational attainment in males	SSGAC	European	0.018	0.004	5.17e-06	147474	0	147474
rs773109	Years of educational attainment	SSGAC	European	0.016	0.003	1.41e-09	328917	0	328917
rs773109	Asthma	TAGC	Mixed	0.05762	0.01272	5.91e-06	142486	23948	118538
rs324769	Current tobacco smoking	Neale B	European	0.006048	0.00133	5.46e-06	337030	0	337030
rs324769	Illness, injury, bereavement, stress in last 2 years: financial difficulties	Neale B	European	0.003715	0.0007734	1.56e-06	335219	37284	297935
rs324769	Overall health rating	Neale B	European	0.009475	0.001776	9.51e-08	336020	0	336020
rs324769	Pain type experienced in last month: none of the above	Neale B	European	-0.005699	0.001205	2.23e-06	336650	136199	200451
rs324769	Qualifications: college or university degree	Neale B	European	-0.007214	0.001146	3.11e-10	334070	106305	227765
rs324769	Sleeplessness or insomnia	Neale B	European	0.00848	0.001753	1.31e-06	336965	0	336965
rs1479405	Forced expiratory volume in 1-second	Neale B	European	0.01042	0.002226	2.85e-06	307638	0	307638
rs1479405	Forced expiratory volume in 1-second, best measure	Neale B	European	0.01099	0.002447	7.11e-06	255492	0	255492
rs1479405	Height	Neale B	European	0.009437	0.001848	3.28e-07	336474	0	336474
rs1479405	Leg fat percentage left	Neale B	European	-0.008141	0.001626	5.57e-07	331278	0	331278
rs1479405	Leg fat percentage right	Neale B	European	-0.008172	0.001647	7.02e-07	331296	0	331296
rs1479405	Number of treatments or medications taken	Neale B	European	-0.0108	0.002086	2.22e-07	337159	0	337159
rs1479405	Qualifications: A levels or as levels or equivalent	Neale B	European	0.005409	0.001169	3.69e-06	334070	91710	242360
rs1479405	Qualifications: college or university degree	Neale B	European	0.007684	0.001219	2.93e-10	334070	106305	227765
rs1479405	Sitting height	Neale B	European	0.01168	0.00201	6.32e-09	336172	0	336172
rs1716171	Lymphocyte count	Astle W	European	-0.02442	0.004415	3.16e-08	173480	0	173480
rs1716171	Lymphocyte percentage of white cells	Astle W	European	-0.03137	0.004369	7.02e-13	173480	0	173480
rs1716171	Neutrophil percentage of white cells	Astle W	European	0.02404	0.004376	3.97e-08	173480	0	173480
rs1716171	Platelet count	Astle W	European	0.02994	0.004469	2.1e-11	173480	0	173480
rs1716171	Plateletcrit	Astle W	European	0.03027	0.004485	1.49e-11	173480	0	173480
rs1716171	Infant head circumference	EGGC	European	-0.078	0.0176	9.88e-06	10754	0	10754
rs1716171	Allergic disease	Ferreira M	European	0.031	0.007	9.22e-06	360838	180129	180709
rs1716171	Height in males	GIANT	European	-0.037	0.0077	1.25e-06	60528	0	60528
rs1716171	Height	GIANT	European	NA	NA	4.86e-09	133786	0	133786
rs1716171	Height	GIANT	European	-0.03327	0.005259	2.53e-10	133625	0	133625
rs1716171	Height	GIANT	European	-0.035	0.0036	7.7e-22	252036	0	252036
rs1716171	Hip circumference adjusted for BMI	GIANT	Mixed	-0.033	0.0055	2.5e-09	143491	0	143491
rs1716171	Weight	GIANT	European	-0.02632	0.005581	2.4e-06	125915	0	125915
rs1716171	Height	GIANT	European	NA	NA	4.86e-09	133653	-	-
rs1716171	Infant head circumference	EGGC	European	NA	NA	9.88e-06	10768	-	-
rs1716171	Age completed full time education	Neale B	European	-0.01696	0.002991	1.43e-08	226899	0	226899
rs1716171	Alcohol intake frequency	Neale B	European	0.0207	0.004368	2.15e-06	336965	0	336965
rs1716171	Arm fat-free mass left	Neale B	European	-0.01118	0.001898	3.89e-09	331159	0	331159
rs1716171	Arm fat-free mass right	Neale B	European	-0.0109	0.00186	4.62e-09	331221	0	331221
rs1716171	Arm predicted mass left	Neale B	European	-0.01102	0.001891	5.6e-09	331146	0	331146
rs1716171	Arm predicted mass right	Neale B	European	-0.01056	0.001854	1.23e-08	331216	0	331216
rs1716171	Basal metabolic rate	Neale B	European	-0.01236	0.00198	4.33e-10	331307	0	331307
rs1716171	Comparative height size at age 10	Neale B	European	-0.01888	0.002038	2.04e-20	332021	0	332021
rs1716171	Diastolic blood pressure	Neale B	European	0.02154	0.003024	1.07e-12	317756	0	317756
rs1716171	Fluid intelligence score	Neale B	European	-0.05055	0.01105	4.77e-06	108818	0	108818
rs1716171	Hayfever, allergic rhinitis or eczema	Neale B	European	0.00559	0.001262	9.45e-06	336782	77891	258891
rs1716171	Heel bone mineral density	Neale B	European	0.01806	0.003824	2.31e-06	194398	0	194398
rs1716171	Height	Neale B	European	-0.0245	0.002121	7.74e-31	336474	0	336474
rs1716171	Job involves heavy manual or physical work	Neale B	European	0.01616	0.00347	3.2e-06	190643	0	190643
rs1716171	Leg fat-free mass left	Neale B	European	-0.01144	0.001966	5.84e-09	331258	0	331258
rs1716171	Leg fat-free mass right	Neale B	European	-0.01178	0.001965	2.03e-09	331285	0	331285
rs1716171	Leg predicted mass left	Neale B	European	-0.01131	0.001953	6.98e-09	331253	0	331253
rs1716171	Leg predicted mass right	Neale B	European	-0.01173	0.001952	1.88e-09	331285	0	331285
rs1716171	Medication for pain relief, constipation, heartburn: none of the above	Neale B	European	-0.00712	0.001495	1.91e-06	333581	184936	148645
rs1716171	No blood clot, bronchitis, emphysema, asthma, rhinitis, eczema or allergy diagnosed by doctor	Neale B	European	-0.007807	0.001399	2.38e-08	336782	228530	108252
rs1716171	Qualifications: A levels or as levels or equivalent	Neale B	European	-0.009605	0.001342	8.11e-13	334070	91710	242360
rs1716171	Qualifications: O levels or GCSEs or equivalent	Neale B	European	-0.009686	0.001498	9.94e-11	334070	159730	174340
rs1716171	Qualifications: college or university degree	Neale B	European	-0.008672	0.0014	5.79e-10	334070	106305	227765
rs1716171	Qualifications: none	Neale B	European	0.007307	0.001135	1.2e-10	334070	57567	276503
rs1716171	Qualifications: other professional qualifications	Neale B	European	-0.006482	0.001367	2.13e-06	334070	97524	236546
rs1716171	Sitting height	Neale B	European	-0.03178	0.002307	3.7e-43	336172	0	336172
rs1716171	Time spent watching television	Neale B	European	0.01438	0.002298	3.84e-10	319740	0	319740
rs1716171	Trunk fat-free mass	Neale B	European	-0.01389	0.00188	1.51e-13	331030	0	331030
rs1716171	Trunk predicted mass	Neale B	European	-0.01391	0.001874	1.18e-13	330995	0	330995
rs1716171	Whole body fat-free mass	Neale B	European	-0.01288	0.001888	8.95e-12	331291	0	331291
rs1716171	Whole body water mass	Neale B	European	-0.01299	0.001891	6.38e-12	331315	0	331315
rs1716171	Schizophrenia	PGC	Mixed	-0.0696	0.0129	6.88e-08	82315	35476	46839
rs1716171	Age at menopause	ReproGen	European	0.12	0.03	1.1e-06	69360	0	69360
rs1716171	Years of educational attainment in females	SSGAC	European	-0.024	0.004	1.03e-09	181443	0	181443
rs1716171	Years of educational attainment in males	SSGAC	European	-0.022	0.004	7.54e-07	147474	0	147474
rs1716171	Years of educational attainment	SSGAC	European	-0.023	0.003	3.18e-14	328917	0	328917
rs1716171	Asthma	TAGC	Mixed	0.06827	0.01498	5.2e-06	142486	23948	118538
rs9542729	Drive faster than motorway speed limit	Neale B	European	-0.01128	0.002536	8.63e-06	306030	0	306030
rs9542729	Frequency of tenseness or restlessness in last 2 weeks	Neale B	European	0.00898	0.001873	1.63e-06	325169	0	325169
rs9542729	Overall health rating	Neale B	European	0.01203	0.002199	4.42e-08	336020	0	336020
rs9542729	Qualifications: college or university degree	Neale B	European	-0.007544	0.001419	1.06e-07	334070	106305	227765
rs1334297	College completion	SSGAC	European	NA	NA	2.84e-06	101069	-	-
rs1334297	Arm fat mass left	Neale B	European	0.01463	0.002697	5.87e-08	331164	0	331164
rs1334297	Arm fat mass right	Neale B	European	0.01437	0.002696	9.92e-08	331226	0	331226
rs1334297	Arm fat percentage left	Neale B	European	0.0117	0.002083	1.96e-08	331198	0	331198
rs1334297	Arm fat percentage right	Neale B	European	0.01168	0.002093	2.38e-08	331249	0	331249
rs1334297	Body fat percentage	Neale B	European	0.01195	0.00211	1.5e-08	331117	0	331117
rs1334297	Body mass index	Neale B	European	0.0173	0.002723	2.09e-10	336107	0	336107
rs1334297	Hip circumference	Neale B	European	0.01249	0.002725	4.57e-06	336601	0	336601
rs1334297	Job involves heavy manual or physical work	Neale B	European	0.01584	0.003201	7.42e-07	190643	0	190643
rs1334297	Leg fat mass left	Neale B	European	0.01367	0.002175	3.27e-10	331275	0	331275
rs1334297	Leg fat mass right	Neale B	European	0.01368	0.0022	4.99e-10	331293	0	331293
rs1334297	Leg fat percentage left	Neale B	European	0.01193	0.001721	4.1e-12	331278	0	331278
rs1334297	Leg fat percentage right	Neale B	European	0.01191	0.001743	8.11e-12	331296	0	331296
rs1334297	Mood swings	Neale B	European	0.007617	0.001388	4.1e-08	329428	148601	180827
rs1334297	Mouth or teeth dental problems: dentures	Neale B	European	0.004916	0.001034	2.01e-06	336138	56894	279244
rs1334297	Overall health rating	Neale B	European	0.008897	0.001999	8.54e-06	336020	0	336020
rs1334297	Qualifications: A levels or as levels or equivalent	Neale B	European	-0.008534	0.001237	5.23e-12	334070	91710	242360
rs1334297	Qualifications: O levels or GCSEs or equivalent	Neale B	European	-0.00635	0.001381	4.25e-06	334070	159730	174340
rs1334297	Qualifications: college or university degree	Neale B	European	-0.0123	0.00129	1.51e-21	334070	106305	227765
rs1334297	Qualifications: none	Neale B	European	0.008248	0.001046	3.19e-15	334070	57567	276503
rs1334297	Time spent watching television	Neale B	European	0.01045	0.002117	7.92e-07	319740	0	319740
rs1334297	Trunk fat percentage	Neale B	European	0.01162	0.002529	4.37e-06	331113	0	331113
rs1334297	Types of physical activity in last 4 weeks: walking for pleasure	Neale B	European	-0.005492	0.001239	9.27e-06	335599	241930	93669
rs1334297	Waist circumference	Neale B	European	0.01174	0.002437	1.46e-06	336639	0	336639
rs1334297	Wheeze or whistling in the chest in last year	Neale B	European	0.005011	0.001127	8.81e-06	331257	68531	262726
rs1334297	Whole body fat mass	Neale B	European	0.01328	0.002685	7.51e-07	330762	0	330762
rs1334297	College completion	SSGAC	European	-0.05069	0.011	2.84e-06	95427	22044	73383
rs1334297	Years of educational attainment in females	SSGAC	European	-0.026	0.004	1.71e-12	181443	0	181443
rs1334297	Years of educational attainment in males	SSGAC	European	-0.022	0.004	9.09e-08	147474	0	147474
rs1334297	Years of educational attainment	SSGAC	European	-0.023	0.003	8.91e-17	328917	0	328917
rs9529055	Breastfed as a baby	Neale B	European	-0.005748	0.001265	5.48e-06	255881	181621	74260
rs9529055	Frequency of unenthusiasm or disinterest in last 2 weeks	Neale B	European	0.00667	0.001463	5.17e-06	326730	0	326730
rs9529055	Medication for pain relief, constipation, heartburn: none of the above	Neale B	European	-0.006051	0.001218	6.78e-07	333581	184936	148645
rs9529055	Miserableness	Neale B	European	0.005405	0.001206	7.36e-06	331856	141755	190101
rs9529055	Qualifications: college or university degree	Neale B	European	-0.005345	0.001141	2.79e-06	334070	106305	227765
rs9517313	Neuroticism	Luciano M	European	7.174	0.9992	7e-13	-	-	-
rs9517313	Arm fat percentage left	Neale B	European	0.009164	0.001889	1.22e-06	331198	0	331198
rs9517313	Arm fat percentage right	Neale B	European	0.009812	0.001897	2.33e-07	331249	0	331249
rs9517313	Body fat percentage	Neale B	European	0.009203	0.001913	1.5e-06	331117	0	331117
rs9517313	Leg fat percentage left	Neale B	European	0.007194	0.00156	4.01e-06	331278	0	331278
rs9517313	Leg fat percentage right	Neale B	European	0.007494	0.00158	2.11e-06	331296	0	331296
rs9517313	Mood swings	Neale B	European	0.00698	0.001259	2.96e-08	329428	148601	180827
rs9517313	Neuroticism score	Neale B	European	0.04863	0.008936	5.27e-08	274108	0	274108
rs9517313	Qualifications: college or university degree	Neale B	European	-0.00705	0.00117	1.69e-09	334070	106305	227765
rs9517313	Trunk fat percentage	Neale B	European	0.01057	0.002293	4.01e-06	331113	0	331113
rs9517313	Years of educational attainment	SSGAC	European	-0.012	0.003	4.65e-06	328917	0	328917
rs942065	Arm fat mass left	Neale B	European	-0.01971	0.00248	1.92e-15	331164	0	331164
rs942065	Arm fat mass right	Neale B	European	-0.01951	0.002479	3.61e-15	331226	0	331226
rs942065	Arm fat percentage left	Neale B	European	-0.01432	0.001915	7.71e-14	331198	0	331198
rs942065	Arm fat percentage right	Neale B	European	-0.01415	0.001924	1.91e-13	331249	0	331249
rs942065	Arm fat-free mass left	Neale B	European	-0.009204	0.001609	1.06e-08	331159	0	331159
rs942065	Arm fat-free mass right	Neale B	European	-0.008598	0.001577	4.96e-08	331221	0	331221
rs942065	Arm predicted mass left	Neale B	European	-0.008954	0.001603	2.32e-08	331146	0	331146
rs942065	Arm predicted mass right	Neale B	European	-0.008774	0.001571	2.34e-08	331216	0	331216
rs942065	Basal metabolic rate	Neale B	European	-0.009953	0.001678	3e-09	331307	0	331307
rs942065	Body fat percentage	Neale B	European	-0.01353	0.00194	3.05e-12	331117	0	331117
rs942065	Body mass index	Neale B	European	-0.02241	0.002503	3.43e-19	336107	0	336107
rs942065	Hip circumference	Neale B	European	-0.01982	0.002506	2.57e-15	336601	0	336601
rs942065	Impedance of arm left	Neale B	European	0.009919	0.001787	2.85e-08	331292	0	331292
rs942065	Impedance of arm right	Neale B	European	0.01085	0.001779	1.1e-09	331279	0	331279
rs942065	Impedance of leg left	Neale B	European	0.0146	0.002307	2.52e-10	331296	0	331296
rs942065	Impedance of leg right	Neale B	European	0.01479	0.002289	1.03e-10	331301	0	331301
rs942065	Impedance of whole body	Neale B	European	0.01286	0.00193	2.67e-11	331284	0	331284
rs942065	Leg fat mass left	Neale B	European	-0.01606	0.002	9.7e-16	331275	0	331275
rs942065	Leg fat mass right	Neale B	European	-0.01599	0.002023	2.7e-15	331293	0	331293
rs942065	Leg fat percentage left	Neale B	European	-0.01109	0.001582	2.39e-12	331278	0	331278
rs942065	Leg fat percentage right	Neale B	European	-0.01092	0.001603	9.63e-12	331296	0	331296
rs942065	Leg fat-free mass left	Neale B	European	-0.01055	0.001666	2.44e-10	331258	0	331258
rs942065	Leg fat-free mass right	Neale B	European	-0.01039	0.001666	4.4e-10	331285	0	331285
rs942065	Leg predicted mass left	Neale B	European	-0.01055	0.001655	1.8e-10	331253	0	331253
rs942065	Leg predicted mass right	Neale B	European	-0.01036	0.001655	3.76e-10	331285	0	331285
rs942065	Trunk fat mass	Neale B	European	-0.01858	0.002548	3.06e-13	331093	0	331093
rs942065	Trunk fat percentage	Neale B	European	-0.01523	0.002326	5.74e-11	331113	0	331113
rs942065	Waist circumference	Neale B	European	-0.01725	0.002241	1.4e-14	336639	0	336639
rs942065	Weight	Neale B	European	-0.01714	0.002211	8.86e-15	336227	0	336227
rs942065	Wheeze or whistling in the chest in last year	Neale B	European	-0.004857	0.001037	2.79e-06	331257	68531	262726
rs942065	Whole body fat mass	Neale B	European	-0.01895	0.002469	1.65e-14	330762	0	330762
rs942065	Whole body fat-free mass	Neale B	European	-0.00832	0.0016	2e-07	331291	0	331291
rs942065	Whole body water mass	Neale B	European	-0.008272	0.001603	2.45e-07	331315	0	331315
rs10133111	Lymphocyte count	Astle W	European	0.02896	0.004842	2.23e-09	173480	0	173480
rs10133111	Lymphocyte percentage of white cells	Astle W	European	0.02592	0.00479	6.22e-08	173480	0	173480
rs10133111	Mean platelet volume	Astle W	European	-0.02878	0.004864	3.28e-09	173480	0	173480
rs10133111	Platelet count	Astle W	European	0.02175	0.0049	9.07e-06	173480	0	173480
rs10133111	Age first birth	Barban N	European	NA	NA	4.15e-06	213067	0	213067
rs10133111	Body mass index	GIANT	European	0.018	0.0029	3e-10	449889	0	449889
rs10133111	Body mass index	GIANT	Mixed	0.016	0.0026	9.4e-10	526508	0	526508
rs10133111	Brain imaging in schizophrenia interaction	Potkin SG	European	NA	NA	5e-06	-	-	-
rs10133111	Age at first live birth	Neale B	European	-0.02637	0.005313	6.96e-07	123846	0	123846
rs10133111	Arm fat mass left	Neale B	European	0.02026	0.003217	3.04e-10	331164	0	331164
rs10133111	Arm fat mass right	Neale B	European	0.02019	0.003216	3.47e-10	331226	0	331226
rs10133111	Arm fat percentage left	Neale B	European	0.0139	0.002485	2.21e-08	331198	0	331198
rs10133111	Arm fat percentage right	Neale B	European	0.01482	0.002496	2.89e-09	331249	0	331249
rs10133111	Arm fat-free mass left	Neale B	European	0.01088	0.002087	1.86e-07	331159	0	331159
rs10133111	Arm predicted mass left	Neale B	European	0.01146	0.002079	3.5e-08	331146	0	331146
rs10133111	Basal metabolic rate	Neale B	European	0.01135	0.002177	1.84e-07	331307	0	331307
rs10133111	Body fat percentage	Neale B	European	0.0153	0.002517	1.21e-09	331117	0	331117
rs10133111	Body mass index	Neale B	European	0.02354	0.003247	4.24e-13	336107	0	336107
rs10133111	Hayfever, allergic rhinitis or eczema	Neale B	European	-0.007323	0.001387	1.31e-07	336782	77891	258891
rs10133111	Hip circumference	Neale B	European	0.01836	0.00325	1.61e-08	336601	0	336601
rs10133111	Leg fat mass left	Neale B	European	0.01836	0.002594	1.48e-12	331275	0	331275
rs10133111	Leg fat mass right	Neale B	European	0.01883	0.002624	7.23e-13	331293	0	331293
rs10133111	Leg fat percentage left	Neale B	European	0.01312	0.002053	1.63e-10	331278	0	331278
rs10133111	Leg fat percentage right	Neale B	European	0.01324	0.002079	1.92e-10	331296	0	331296
rs10133111	Leg fat-free mass left	Neale B	European	0.01079	0.002161	5.97e-07	331258	0	331258
rs10133111	Leg fat-free mass right	Neale B	European	0.00988	0.002161	4.82e-06	331285	0	331285
rs10133111	Leg predicted mass left	Neale B	European	0.01059	0.002147	8.09e-07	331253	0	331253
rs10133111	Leg predicted mass right	Neale B	European	0.009908	0.002147	3.92e-06	331285	0	331285
rs10133111	Trunk fat mass	Neale B	European	0.02074	0.003305	3.45e-10	331093	0	331093
rs10133111	Trunk fat percentage	Neale B	European	0.01753	0.003017	6.19e-09	331113	0	331113
rs10133111	Waist circumference	Neale B	European	0.01982	0.002907	9.28e-12	336639	0	336639
rs10133111	Weight	Neale B	European	0.01896	0.002868	3.81e-11	336227	0	336227
rs10133111	Whole body fat mass	Neale B	European	0.02034	0.003202	2.13e-10	330762	0	330762
rs10133111	Whole body fat-free mass	Neale B	European	0.009202	0.002076	9.29e-06	331291	0	331291
rs10133111	Schizophrenia	Potkin SG	European	NA	NA	5e-06	-	-	-
rs957345	Platelet count	Astle W	European	-0.01772	0.003643	1.15e-06	173480	0	173480
rs957345	Plateletcrit	Astle W	European	-0.01764	0.003655	1.38e-06	173480	0	173480
rs957345	Height	GIANT	European	-0.014	0.0029	4.2e-06	252236	0	252236
rs957345	Body fat percentage	Neale B	European	0.01002	0.001864	7.71e-08	331117	0	331117
rs957345	Comparative height size at age 10	Neale B	European	-0.008201	0.001661	7.92e-07	332021	0	332021
rs957345	Fed-up feelings	Neale B	European	0.006978	0.001209	7.77e-09	330549	134124	196425
rs957345	Guilty feelings	Neale B	European	0.005331	0.001102	1.31e-06	328769	92945	235824
rs957345	Height	Neale B	European	-0.009447	0.001728	4.59e-08	336474	0	336474
rs957345	Leg fat percentage left	Neale B	European	0.009235	0.001521	1.25e-09	331278	0	331278
rs957345	Leg fat percentage right	Neale B	European	0.009484	0.00154	7.36e-10	331296	0	331296
rs957345	Medication for pain relief, constipation, heartburn: none of the above	Neale B	European	-0.005547	0.001218	5.26e-06	333581	184936	148645
rs957345	Mood swings	Neale B	European	0.006459	0.001227	1.41e-07	329428	148601	180827
rs957345	Nervous feelings	Neale B	European	0.006064	0.001046	6.79e-09	328725	77767	250958
rs957345	Neuroticism score	Neale B	European	0.05774	0.00871	3.39e-11	274108	0	274108
rs957345	Number of treatments or medications taken	Neale B	European	0.01272	0.001951	7.08e-11	337159	0	337159
rs957345	Seen doctor for nerves, anxiety, tension or depression	Neale B	European	0.005947	0.001148	2.2e-07	335108	115328	219780
rs957345	Suffer from nerves	Neale B	European	0.005053	0.001018	6.9e-07	325248	69352	255896
rs957345	Taking other prescription medications	Neale B	European	0.007833	0.001218	1.28e-10	336330	158113	178217
rs957345	Tense or highly strung	Neale B	European	0.004233	0.0009315	5.51e-06	327232	56012	271220
rs957345	Trunk fat percentage	Neale B	European	0.01076	0.002235	1.48e-06	331113	0	331113
rs957345	Worrier or anxious feelings	Neale B	European	0.00722	0.001207	2.24e-09	328717	186559	142158
rs9940128	Body mass index females	Akiyama M	East Asian	0.06683	0.006234	8.25e-27	82438	0	82438
rs9940128	Body mass index males	Akiyama M	East Asian	0.07038	0.00569	3.83e-35	90992	0	90992
rs9940128	Body mass index	Akiyama M	East Asian	0.06834	0.004203	1.85e-59	173430	0	173430
rs9940128	Type II diabetes	DIAGRAM	European	0.1293	0.01278	2.7e-24	84780	27206	57574
rs9940128	Type II diabetes	DIAGRAM	European	0.09531	0.01617	1.1e-08	69033	12171	56862
rs9940128	Type II diabetes	DIAGRAM	European	0.12	0.013	2.6e-22	159208	26676	132532
rs9940128	Type II diabetes	DIAGRAM	Mixed	0.08618	0.01165	1.1e-11	110452	26488	83964
rs9940128	Childhood BMI	EGGC	European	0.0618	0.0083	9.25e-14	31112	0	31112
rs9940128	Childhood obesity	EGGC	European	0.1942	0.027	5.89e-13	13848	5530	8318
rs9940128	Body mass index in physically active females	GIANT	Mixed	0.0653	0.0051	7.15e-38	88553	0	88553
rs9940128	Body mass index in physically active males	GIANT	Mixed	0.0705	0.0061	2.67e-31	61132	0	61132
rs9940128	Body mass index in physically active indivdiuals	GIANT	European	0.0709	0.0042	0	137182	0	137182
rs9940128	Body mass index in physically active indivdiuals	GIANT	Mixed	0.0679	0.0041	0	149166	0	149166
rs9940128	Body mass index in females greater than 50 years of age	GIANT	European	0.076	0.0048	7.4e-57	103838	0	103838
rs9940128	Body mass index in females less than or equal to 50 years of age	GIANT	European	0.087	0.0061	3.3e-46	64820	0	64820
rs9940128	Body mass index in females	GIANT	European	0.075	0.0063	1.09e-32	67890	0	67890
rs9940128	Body mass index in females	GIANT	Mixed	0.0775	0.0041	1.2e-81	171379	0	171379
rs9940128	Body mass index in physically inactive females	GIANT	Mixed	0.0855	0.0096	3.81e-19	26640	0	26640
rs9940128	Body mass index in physically inactive males	GIANT	Mixed	0.0765	0.0102	7.99e-14	21936	0	21936
rs9940128	Body mass index in physically inactive indivdiuals	GIANT	European	0.0885	0.0077	1.81e-30	41749	0	41749
rs9940128	Body mass index in physically inactive indivdiuals	GIANT	Mixed	0.083	0.0073	1.32e-29	46332	0	46332
rs9940128	Body mass index in males greater than 50 years of age	GIANT	European	0.072	0.005	4.4e-47	90920	0	90920
rs9940128	Body mass index in males less than or equal to 50 years of age	GIANT	European	0.097	0.0067	6e-47	49704	0	49704
rs9940128	Body mass index in males	GIANT	European	0.082	0.0065	2.39e-36	58552	0	58552
rs9940128	Body mass index in males	GIANT	Mixed	0.0806	0.0041	7.57e-87	152313	0	152313
rs9940128	Body mass index in female non-smokers	GIANT	Mixed	0.0602	0.0048	2.2e-36	111697	0	111697
rs9940128	Body mass index in male non-smokers	GIANT	Mixed	0.0737	0.0053	5.94e-44	77483	0	77483
rs9940128	Body mass index in non-smokers	GIANT	European	0.0729	0.004	4.16e-74	163338	0	163338
rs9940128	Body mass index in non-smokers	GIANT	Mixed	0.0658	0.0037	5.03e-71	189180	0	189180
rs9940128	Body mass index in female smokers	GIANT	Mixed	0.0944	0.0094	9.08e-24	26288	0	26288
rs9940128	Body mass index in male smokers	GIANT	Mixed	0.089	0.01	3.89e-19	24498	0	24498
rs9940128	Body mass index in smokers	GIANT	European	0.0957	0.0073	6.04e-39	45666	0	45666
rs9940128	Body mass index in smokers	GIANT	Mixed	0.0912	0.0069	9.15e-40	50786	0	50786
rs9940128	Body mass index tails	GIANT	European	0.3	0.026	9.9e-31	15735	7791	7943
rs9940128	Body mass index ajusted for physical activity in females	GIANT	Mixed	0.0703	0.0046	0	115167	0	115167
rs9940128	Body mass index adjsuted for physical activity in males	GIANT	Mixed	0.0745	0.0052	0	83932	0	83932
rs9940128	Body mass index adjusted for physical activity	GIANT	European	0.0759	0.0038	0	179074	0	179074
rs9940128	Body mass index adjusted for physical activity	GIANT	Mixed	0.0723	0.0036	0	199100	0	199100
rs9940128	Body mass index adjusted for smoking in females	GIANT	Mixed	0.0665	0.0043	1.01e-54	135451	0	135451
rs9940128	Body mass index adjusted for smoking in males	GIANT	Mixed	0.0765	0.0047	1.21e-60	102234	0	102234
rs9940128	Body mass index adjusted for smoking	GIANT	European	0.0776	0.0035	4.44e-110	207311	0	207311
rs9940128	Body mass index adjusted for smoking	GIANT	Mixed	0.071	0.0033	2.35e-105	237684	0	237684
rs9940128	Body mass index	Speliotes EK	European	NA	NA	1.39e-57	123732	0	123732
rs9940128	Body mass index	GIANT	European	0.07839	0.004524	2.87e-67	126443	0	126443
rs9940128	Body mass index	GIANT	European	0.0792	0.0031	3.45e-143	320981	0	320981
rs9940128	Body mass index	GIANT	Mixed	0.076	0.003	6.54e-144	338049	0	338049
rs9940128	Hip circumference in females	GIANT	Mixed	0.068	0.0046	7.3e-50	124865	0	124865
rs9940128	Hip circumference in males	GIANT	Mixed	0.064	0.0048	1.1e-39	100171	0	100171
rs9940128	Hip circumference	GIANT	European	0.07	0.0036	6.1e-86	212583	0	212583
rs9940128	Hip circumference	GIANT	Mixed	0.066	0.0035	3e-78	226971	0	226971
rs9940128	Obesity class 1	GIANT	European	0.21	0.013	4.7e-61	98312	32740	65572
rs9940128	Obesity class 2	GIANT	European	0.28	0.02	1.7e-46	71695	9820	61876
rs9940128	Obesity class 3	GIANT	European	0.36	0.035	5.5e-25	46968	2824	44145
rs9940128	Overweight	GIANT	European	0.13	0.0093	2.3e-46	158291	92719	65573
rs9940128	Waist circumference in females	GIANT	European	0.069	0.0072	1.1e-21	47259	0	47259
rs9940128	Waist circumference in females	GIANT	Mixed	0.068	0.0043	7.4e-55	134346	0	134346
rs9940128	Waist circumference in males	GIANT	European	0.077	0.0076	8.42e-24	38245	0	38245
rs9940128	Waist circumference in males	GIANT	Mixed	0.07	0.0047	1e-51	109782	0	109782
rs9940128	Waist circumference	GIANT	European	0.07278	0.005227	4.47e-44	85504	0	85504
rs9940128	Waist circumference	GIANT	European	0.073	0.0034	3.3e-99	231637	0	231637
rs9940128	Waist circumference	GIANT	Mixed	0.069	0.0033	1.2e-94	243979	0	243979
rs9940128	Waist hip ratio in females	GIANT	European	0.036	0.0073	5.54e-07	42670	0	42670
rs9940128	Waist hip ratio in females	GIANT	Mixed	0.037	0.0044	9.7e-17	124352	0	124352
rs9940128	Waist hip ratio in males	GIANT	European	0.057	0.0078	3.58e-13	34521	0	34521
rs9940128	Waist hip ratio in males	GIANT	Mixed	0.046	0.0048	9.6e-22	99774	0	99774
rs9940128	Waist hip ratio	GIANT	European	0.0458	0.00533	8.39e-18	77192	0	77192
rs9940128	Waist hip ratio	GIANT	European	0.043	0.0034	9.5e-38	211757	0	211757
rs9940128	Waist hip ratio	GIANT	Mixed	0.041	0.0033	4.1e-36	226153	0	226153
rs9940128	Weight in females	GIANT	European	0.068	0.0063	1.02e-26	67526	0	67526
rs9940128	Weight in males	GIANT	European	0.069	0.0065	4.46e-26	58257	0	58257
rs9940128	Weight	GIANT	European	0.06848	0.004524	9.01e-52	125783	0	125783
rs9940128	High density lipoprotein	GLGC	European	-0.019	0.0035	1.27e-08	185420	0	185420
rs9940128	High density lipoprotein	GLGC	Mixed	-0.0207	0.0051	3.88e-06	99900	0	99900
rs9940128	Triglycerides	GLGC	European	0.017	0.0034	2.87e-06	176089	0	176089
rs9940128	BMI in adolescenceyoung adulthood	Graff M	European	NA	NA	3.72e-23	13627	-	-
rs9940128	Body mass index	Heard Costa NL	European	NA	NA	1.2e-21	31373	-	-
rs9940128	Body mass index	Speliotes EK	European	NA	NA	1.39e-57	123865	-	-
rs9940128	Body mass index	Dorajoo R	Mixed	NA	NA	7.86e-07	10391	-	-
rs9940128	Body mass index	Paternoster L	European	NA	NA	9.8e-15	5373	-	-
rs9940128	Cystatin C in serum	CKDGen	European	NA	NA	4.8e-06	67093	-	-
rs9940128	Extreme obesity with early age of onset	Hinney A	European	NA	NA	7.72e-07	929	-	-
rs9940128	HDL cholesterol	GLGC	Mixed	NA	NA	3.88e-06	100184	-	-
rs9940128	Hip circumference	Scuteri A	Mixed	NA	NA	8.5e-08	4741	-	-
rs9940128	Obesity body mass index	Paternoster L	European	NA	NA	1.04e-13	5373	-	-
rs9940128	Obesity with early age of onset age 2	EGGC	European	NA	NA	5.89e-13	13848	-	-
rs9940128	Type 2 diabetes combined control dataset	WTCCC	European	NA	NA	8.5e-10	4806	-	-
rs9940128	Waist circumference	Heard Costa NL	European	NA	NA	3.5e-18	31373	-	-
rs9940128	Waist circumference in metabolic syndrome subjects without diabetes	Kristiansson K	European	NA	NA	1.66e-09	10564	-	-
rs9940128	log Leptin	Kilpelainen T	European	0.0331	0.0066	6.24e-07	29464	0	29464
rs9940128	Body fat percentage	Lu Y	Mixed	0.0486	0.0046	1.32e-25	99288	0	99288
rs9940128	HbA1c	MAGIC	European	0.01	0.0019	6e-08	123665	0	123665
rs9940128	Body mass index	Graff M	European	0.083	0.00838	4e-23	-	-	-
rs9940128	Metabolic syndrome	Kristiansson K	European	0.09	0.01501	2e-09	-	-	-
rs9940128	Age at menarche	Neale B	European	-0.03166	0.002506	1.4e-36	176008	0	176008
rs9940128	Alcohol intake frequency	Neale B	European	0.02098	0.003598	5.52e-09	336965	0	336965
rs9940128	Arm fat mass left	Neale B	European	0.0613	0.002409	9.36e-143	331164	0	331164
rs9940128	Arm fat mass right	Neale B	European	0.06095	0.002408	3.14e-141	331226	0	331226
rs9940128	Arm fat percentage left	Neale B	European	0.04213	0.001861	2.09e-113	331198	0	331198
rs9940128	Arm fat percentage right	Neale B	European	0.04154	0.001869	2.35e-109	331249	0	331249
rs9940128	Arm fat-free mass left	Neale B	European	0.03465	0.001563	7.91e-109	331159	0	331159
rs9940128	Arm fat-free mass right	Neale B	European	0.03315	0.001532	7.89e-104	331221	0	331221
rs9940128	Arm predicted mass left	Neale B	European	0.0341	0.001557	3e-106	331146	0	331146
rs9940128	Arm predicted mass right	Neale B	European	0.0334	0.001526	4.69e-106	331216	0	331216
rs9940128	Average weekly beer plus cider intake	Neale B	European	-0.01284	0.002029	2.5e-10	241447	0	241447
rs9940128	Average weekly red wine intake	Neale B	European	0.01189	0.002442	1.11e-06	241008	0	241008
rs9940128	Average weekly spirits intake	Neale B	European	0.01238	0.002587	1.71e-06	240658	0	240658
rs9940128	Basal metabolic rate	Neale B	European	0.03914	0.00163	2.18e-127	331307	0	331307
rs9940128	Body fat percentage	Neale B	European	0.0375	0.001885	4.95e-88	331117	0	331117
rs9940128	Body mass index	Neale B	European	0.06841	0.002431	4.56e-174	336107	0	336107
rs9940128	Comparative body size at age 10	Neale B	European	0.046	0.001682	1.52e-164	331693	0	331693
rs9940128	Comparative height size at age 10	Neale B	European	0.009435	0.001679	1.93e-08	332021	0	332021
rs9940128	Creatinine in urine	Neale B	European	0.0112	0.00233	1.52e-06	327525	0	327525
rs9940128	Diabetes diagnosed by doctor	Neale B	European	0.00497	0.0005273	4.3e-21	336473	16183	320290
rs9940128	Getting up in morning	Neale B	European	0.0103	0.001889	5.01e-08	336501	0	336501
rs9940128	Heel bone mineral density	Neale B	European	0.01888	0.003154	2.13e-09	194398	0	194398
rs9940128	Heel bone mineral density left	Neale B	European	0.02088	0.004202	6.71e-07	106254	0	106254
rs9940128	Heel bone mineral density right	Neale B	European	0.02042	0.004174	9.91e-07	106251	0	106251
rs9940128	Hip circumference	Neale B	European	0.05798	0.002434	2.49e-125	336601	0	336601
rs9940128	Illnesses of father: diabetes	Neale B	European	0.004213	0.0007661	3.84e-08	293407	28197	265210
rs9940128	Illnesses of mother: diabetes	Neale B	European	0.003797	0.0007372	2.6e-07	309953	28875	281078
rs9940128	Illnesses of siblings: high blood pressure	Neale B	European	0.005315	0.001121	2.11e-06	262361	54270	208091
rs9940128	Impedance of arm left	Neale B	European	-0.03473	0.001736	6.07e-89	331292	0	331292
rs9940128	Impedance of arm right	Neale B	European	-0.03478	0.001729	5.93e-90	331279	0	331279
rs9940128	Impedance of leg left	Neale B	European	-0.05647	0.002241	5.26e-140	331296	0	331296
rs9940128	Impedance of leg right	Neale B	European	-0.05413	0.002224	9.21e-131	331301	0	331301
rs9940128	Impedance of whole body	Neale B	European	-0.04725	0.001874	3.99e-140	331284	0	331284
rs9940128	Leg fat mass left	Neale B	European	0.0487	0.001942	1.4e-138	331275	0	331275
rs9940128	Leg fat mass right	Neale B	European	0.04939	0.001965	2.46e-139	331293	0	331293
rs9940128	Leg fat percentage left	Neale B	European	0.0303	0.001537	1.93e-86	331278	0	331278
rs9940128	Leg fat percentage right	Neale B	European	0.03067	0.001557	2.58e-86	331296	0	331296
rs9940128	Leg fat-free mass left	Neale B	European	0.04033	0.001618	6.09e-137	331258	0	331258
rs9940128	Leg fat-free mass right	Neale B	European	0.03874	0.001618	1.26e-126	331285	0	331285
rs9940128	Leg predicted mass left	Neale B	European	0.04	0.001607	1.47e-136	331253	0	331253
rs9940128	Leg predicted mass right	Neale B	European	0.03843	0.001607	2.81e-126	331285	0	331285
rs9940128	Medication for cholesterol, blood pressure or diabetes: blood pressure medication	Neale B	European	0.007298	0.001576	3.65e-06	154702	38548	116154
rs9940128	Medication for cholesterol, blood pressure or diabetes: cholesterol lowering medication	Neale B	European	0.006891	0.001537	7.36e-06	154702	35840	118862
rs9940128	Medication for cholesterol, blood pressure or diabetes: none of the above	Neale B	European	-0.009642	0.001719	2.02e-08	154702	103004	51698
rs9940128	Morning or evening person	Neale B	European	-0.02107	0.002419	3.01e-18	301143	0	301143
rs9940128	Number of treatments or medications taken	Neale B	European	0.01008	0.001973	3.18e-07	337159	0	337159
rs9940128	Overall health rating	Neale B	European	0.008691	0.001786	1.14e-06	336020	0	336020
rs9940128	Relative age of first facial hair	Neale B	European	-0.009523	0.001605	2.99e-09	151113	0	151113
rs9940128	Relative age voice broke	Neale B	European	-0.006112	0.001197	3.31e-07	144645	0	144645
rs9940128	Self-reported breast cancer	Neale B	European	-0.001908	0.00036	1.16e-07	337159	7480	329679
rs9940128	Self-reported diabetes	Neale B	European	0.003915	0.0004781	2.67e-16	337159	13243	323916
rs9940128	Self-reported hypertension	Neale B	European	0.007939	0.001079	1.88e-13	337159	87690	249469
rs9940128	Sleep duration	Neale B	European	-0.01136	0.0019	2.27e-09	335410	0	335410
rs9940128	Snoring	Neale B	European	-0.007307	0.001212	1.65e-09	314449	117812	196637
rs9940128	Sodium in urine	Neale B	European	0.01697	0.002395	1.41e-12	326831	0	326831
rs9940128	Treatment with bendroflumethiazide	Neale B	European	0.002649	0.0005703	3.4e-06	337159	19084	318075
rs9940128	Treatment with blood pressure medication	Neale B	European	0.007236	0.001282	1.65e-08	180203	31488	148715
rs9940128	Treatment with gliclazide	Neale B	European	0.001013	0.0002241	6.22e-06	337159	2807	334352
rs9940128	Treatment with metformin	Neale B	European	0.003097	0.0003839	7.19e-16	337159	8392	328767
rs9940128	Treatment with simvastatin	Neale B	European	0.003543	0.0007799	5.57e-06	337159	38492	298667
rs9940128	Trunk fat mass	Neale B	European	0.05561	0.002475	1.02e-111	331093	0	331093
rs9940128	Trunk fat percentage	Neale B	European	0.04088	0.00226	4.08e-73	331113	0	331113
rs9940128	Trunk fat-free mass	Neale B	European	0.02991	0.001549	4.64e-83	331030	0	331030
rs9940128	Trunk predicted mass	Neale B	European	0.02981	0.001544	4.58e-83	330995	0	330995
rs9940128	Usual walking pace	Neale B	European	-0.009933	0.001503	3.86e-11	335349	0	335349
rs9940128	Vascular or heart problems diagnosed by doctor: high blood pressure	Neale B	European	0.007912	0.001094	4.77e-13	336683	91033	245650
rs9940128	Vascular or heart problems diagnosed by doctor: none of the above	Neale B	European	-0.008043	0.001124	8.17e-13	336683	236530	100153
rs9940128	Waist circumference	Neale B	European	0.05385	0.002177	5.29e-135	336639	0	336639
rs9940128	Weight	Neale B	European	0.05713	0.002147	8.62e-156	336227	0	336227
rs9940128	Whole body fat mass	Neale B	European	0.058	0.002398	3.89e-129	330762	0	330762
rs9940128	Whole body fat-free mass	Neale B	European	0.03496	0.001554	6.36e-112	331291	0	331291
rs9940128	Whole body water mass	Neale B	European	0.03528	0.001557	1.15e-113	331315	0	331315
rs9940128	Age at menarche	ReproGen	European	-0.04	0.005041	2.1e-15	182416	0	182416
rs9940128	Metabolic syndrome x	Kristiansson K	European	NA	NA	2e-09	-	-	-
rs7206608	Body mass index in physically active females	GIANT	Mixed	-0.0266	0.006	8.77e-06	71427	0	71427
rs7206608	Body mass index in physically active indivdiuals	GIANT	European	-0.0245	0.005	1.1e-06	110359	0	110359
rs7206608	Body mass index in physically active indivdiuals	GIANT	Mixed	-0.0249	0.0049	3.18e-07	117274	0	117274
rs7206608	Body mass index adjusted for smoking	GIANT	European	-0.0188	0.0042	6.86e-06	163761	0	163761
rs7206608	Body mass index adjusted for smoking	GIANT	Mixed	-0.0175	0.0039	8.42e-06	185775	0	185775
rs7206608	Arm fat mass left	Neale B	European	-0.01196	0.002548	2.69e-06	331164	0	331164
rs7206608	Arm fat mass right	Neale B	European	-0.01202	0.002547	2.39e-06	331226	0	331226
rs7206608	Arm fat percentage left	Neale B	European	-0.01011	0.001968	2.76e-07	331198	0	331198
rs7206608	Arm fat percentage right	Neale B	European	-0.009435	0.001977	1.82e-06	331249	0	331249
rs7206608	Body fat percentage	Neale B	European	-0.01137	0.001993	1.15e-08	331117	0	331117
rs7206608	Body mass index	Neale B	European	-0.01379	0.002572	8.22e-08	336107	0	336107
rs7206608	Leg fat mass left	Neale B	European	-0.01175	0.002055	1.07e-08	331275	0	331275
rs7206608	Leg fat mass right	Neale B	European	-0.0118	0.002079	1.37e-08	331293	0	331293
rs7206608	Leg fat percentage left	Neale B	European	-0.01014	0.001626	4.43e-10	331278	0	331278
rs7206608	Leg fat percentage right	Neale B	European	-0.009842	0.001647	2.27e-09	331296	0	331296
rs7206608	Trunk fat mass	Neale B	European	-0.01337	0.002618	3.28e-07	331093	0	331093
rs7206608	Trunk fat percentage	Neale B	European	-0.01287	0.00239	7.26e-08	331113	0	331113
rs7206608	Waist circumference	Neale B	European	-0.01307	0.002303	1.4e-08	336639	0	336639
rs7206608	Weight	Neale B	European	-0.01007	0.002272	9.25e-06	336227	0	336227
rs7206608	Whole body fat mass	Neale B	European	-0.01324	0.002536	1.78e-07	330762	0	330762
rs12453010	Frequency of tiredness or lethargy in last 2 weeks	Neale B	European	-0.009474	0.002089	5.74e-06	327528	0	327528
rs12453010	Getting up in morning	Neale B	European	0.009267	0.001916	1.32e-06	336501	0	336501
rs12453010	Overall health rating	Neale B	European	-0.01083	0.001812	2.27e-09	336020	0	336020
rs12453010	Pain type experienced in last month: back pain	Neale B	European	-0.004962	0.001089	5.2e-06	336650	85221	251429
rs12453010	Pain type experienced in last month: neck or shoulder pain	Neale B	European	-0.007168	0.001049	8.25e-12	336650	76404	260246
rs12453010	Pain type experienced in last month: none of the above	Neale B	European	0.006884	0.001229	2.13e-08	336650	136199	200451
rs7241572	Age completed full time education	Neale B	European	-0.01529	0.003015	3.96e-07	226899	0	226899
rs7241572	Age started oral contraceptive pill	Neale B	European	-0.0229	0.004629	7.56e-07	144113	0	144113
rs7241572	Current employment status: unable to work because of sickness or disability	Neale B	European	0.002833	0.0005766	8.97e-07	336252	12554	323698
rs7241572	Overall health rating	Neale B	European	0.01097	0.002202	6.28e-07	336020	0	336020
rs7241572	Pain type experienced in last month: none of the above	Neale B	European	-0.006964	0.001493	3.12e-06	336650	136199	200451
rs7241572	Qualifications: college or university degree	Neale B	European	-0.006412	0.001422	6.47e-06	334070	106305	227765
rs7241572	Qualifications: none	Neale B	European	0.005631	0.001153	1.03e-06	334070	57567	276503
rs7241572	Seen a psychiatrist for nerves, anxiety, tension or depression	Neale B	European	0.004456	0.0009649	3.87e-06	335888	38008	297880
rs7241572	Wheeze or whistling in the chest in last year	Neale B	European	0.007023	0.001242	1.57e-08	331257	68531	262726
rs7241572	Schizophrenia	PGC	Mixed	0.064	0.014	4.71e-06	82315	35476	46839
rs1431196	Cognitive ability	Lam M	European	NA	NA	4e-07	-	-	-
rs1431196	Cognitive ability multi trait analysis	Lam M	European	NA	NA	6e-11	-	-	-
rs1431196	Age completed full time education	Neale B	European	0.01505	0.002454	8.59e-10	226899	0	226899
rs1431196	Alcohol intake frequency	Neale B	European	-0.01824	0.003597	3.97e-07	336965	0	336965
rs1431196	Fed-up feelings	Neale B	European	-0.008338	0.001222	8.85e-12	330549	134124	196425
rs1431196	Fluid intelligence score	Neale B	European	0.04974	0.009083	4.36e-08	108818	0	108818
rs1431196	Frequency of depressed mood in last 2 weeks	Neale B	European	-0.009651	0.001516	1.94e-10	323267	0	323267
rs1431196	Frequency of tiredness or lethargy in last 2 weeks	Neale B	European	-0.01146	0.002058	2.59e-08	327528	0	327528
rs1431196	Frequency of unenthusiasm or disinterest in last 2 weeks	Neale B	European	-0.01163	0.00148	3.85e-15	326730	0	326730
rs1431196	Miserableness	Neale B	European	-0.006831	0.001219	2.07e-08	331856	141755	190101
rs1431196	Mood swings	Neale B	European	-0.008024	0.001241	9.91e-11	329428	148601	180827
rs1431196	Neuroticism score	Neale B	European	-0.05209	0.008804	3.29e-09	274108	0	274108
rs1431196	Noisy workplace	Neale B	European	-0.02152	0.004287	5.19e-07	110439	0	110439
rs1431196	Overall health rating	Neale B	European	-0.008845	0.001786	7.3e-07	336020	0	336020
rs1431196	Qualifications: college or university degree	Neale B	European	0.006328	0.001153	4.04e-08	334070	106305	227765
rs1431196	Qualifications: none	Neale B	European	-0.005171	0.0009347	3.16e-08	334070	57567	276503
rs1431196	Seen a psychiatrist for nerves, anxiety, tension or depression	Neale B	European	-0.003695	0.0007827	2.35e-06	335888	38008	297880
rs1431196	Sitting height	Neale B	European	-0.01613	0.001901	2.15e-17	336172	0	336172
rs1431196	Tense or highly strung	Neale B	European	-0.004564	0.0009418	1.26e-06	327232	56012	271220
rs1431196	Depressive symptoms	SSGAC	European	-0.021	0.004	1.9e-07	180866	0	180866
rs1431196	Years of educational attainment	SSGAC	European	0.013	0.002	1.33e-07	328917	0	328917
rs1431196	Neuroticism	SSGAC	European	-0.012	0.003	2.31e-06	168105	0	168105
rs12967855	Age at first live birth	Neale B	European	-0.02143	0.004194	3.23e-07	123846	0	123846
rs12967855	Age completed full time education	Neale B	European	-0.01255	0.002579	1.14e-06	226899	0	226899
rs12967855	Alcohol usually taken with meals	Neale B	European	-0.007759	0.001658	2.86e-06	172454	116941	55513
rs12967855	Current tobacco smoking	Neale B	European	0.006941	0.001411	8.74e-07	337030	0	337030
rs12967855	Fed-up feelings	Neale B	European	0.009025	0.001289	2.52e-12	330549	134124	196425
rs12967855	Financial situation satisfaction	Neale B	European	0.02008	0.004275	2.63e-06	110814	0	110814
rs12967855	Forced expiratory volume in 1-second	Neale B	European	-0.01086	0.002222	1.01e-06	307638	0	307638
rs12967855	Forced expiratory volume in 1-second, best measure	Neale B	European	-0.01193	0.002441	1.03e-06	255492	0	255492
rs12967855	Forced vital capacity	Neale B	European	-0.009405	0.002107	8.03e-06	307638	0	307638
rs12967855	Forced vital capacity, best measure	Neale B	European	-0.01075	0.002312	3.29e-06	255492	0	255492
rs12967855	Frequency of depressed mood in last 2 weeks	Neale B	European	0.008289	0.001599	2.18e-07	323267	0	323267
rs12967855	Frequency of tenseness or restlessness in last 2 weeks	Neale B	European	0.007155	0.001606	8.33e-06	325169	0	325169
rs12967855	Frequency of tiredness or lethargy in last 2 weeks	Neale B	European	0.01181	0.002172	5.39e-08	327528	0	327528
rs12967855	Frequency of unenthusiasm or disinterest in last 2 weeks	Neale B	European	0.007188	0.001561	4.15e-06	326730	0	326730
rs12967855	Guilty feelings	Neale B	European	0.006482	0.001175	3.48e-08	328769	92945	235824
rs12967855	Impedance of leg left	Neale B	European	0.01211	0.002365	3.08e-07	331296	0	331296
rs12967855	Impedance of leg right	Neale B	European	0.01234	0.002347	1.44e-07	331301	0	331301
rs12967855	Miserableness	Neale B	European	0.006848	0.001286	1e-07	331856	141755	190101
rs12967855	Mood swings	Neale B	European	0.007519	0.001308	9.11e-09	329428	148601	180827
rs12967855	Neuroticism score	Neale B	European	0.07589	0.009296	3.24e-16	274108	0	274108
rs12967855	Overall health rating	Neale B	European	0.01366	0.001884	4.11e-13	336020	0	336020
rs12967855	Pack years adult smoking as proportion of life span exposed to smoking	Neale B	European	0.02143	0.004672	4.51e-06	101726	0	101726
rs12967855	Qualifications: college or university degree	Neale B	European	-0.01198	0.001216	6.83e-23	334070	106305	227765
rs12967855	Qualifications: none	Neale B	European	0.007719	0.0009858	4.9e-15	334070	57567	276503
rs12967855	Qualifications: other professional qualifications	Neale B	European	-0.006135	0.001188	2.41e-07	334070	97524	236546
rs12967855	Seen doctor for nerves, anxiety, tension or depression	Neale B	European	0.007254	0.001224	3.09e-09	335108	115328	219780
rs12967855	Sensitivity or hurt feelings	Neale B	European	0.009965	0.001286	9.33e-15	327832	182340	145492
rs12967855	Suffer from nerves	Neale B	European	0.005245	0.001086	1.36e-06	325248	69352	255896
rs12967855	Time spent watching television	Neale B	European	0.01212	0.001996	1.25e-09	319740	0	319740
rs12967855	Worrier or anxious feelings	Neale B	European	0.007393	0.001288	9.45e-09	328717	186559	142158
rs12967855	Worry too long after embarrassment	Neale B	European	0.00794	0.001313	1.47e-09	323766	154615	169151
rs12967855	Years of educational attainment in females	SSGAC	European	-0.016	0.004	7.27e-06	181443	0	181443
rs12967855	Years of educational attainment in males	SSGAC	European	-0.02	0.004	4.78e-07	147474	0	147474
rs12967855	Years of educational attainment	SSGAC	European	-0.017	0.003	1.41e-10	328917	0	328917
rs12967855	Neuroticism	SSGAC	European	0.021	0.004	9.34e-09	170911	0	170911
rs12967855	Neuroticism	SSGAC	European	0.015	0.002	1.45e-09	168105	0	168105
rs9636202	Body mass index in males	GIANT	Mixed	-0.0235	0.0048	8.14e-07	146666	0	146666
rs9636202	Body mass index adjusted for smoking	GIANT	Mixed	-0.0173	0.0038	6.53e-06	224397	0	224397
rs9636202	Body mass index	GIANT	European	-0.0191	0.0036	1.12e-07	308500	0	308500
rs9636202	Body mass index	GIANT	Mixed	-0.0196	0.0035	1.43e-08	325567	0	325567
rs9636202	Waist circumference	GIANT	European	-0.02	0.004	3.1e-07	218541	0	218541
rs9636202	Waist circumference	GIANT	Mixed	-0.021	0.0039	1.1e-07	230880	0	230880
rs9636202	Waist hip ratio	GIANT	European	-0.019	0.004	2.9e-06	198795	0	198795
rs9636202	Waist hip ratio	GIANT	Mixed	-0.019	0.0039	7.3e-07	213190	0	213190
rs9636202	Life satisfaction	SSGAC	European	0.0183	0.004072	7e-06	-	-	-
rs9636202	Arm fat mass left	Neale B	European	-0.01832	0.002703	1.22e-11	331164	0	331164
rs9636202	Arm fat mass right	Neale B	European	-0.01851	0.002702	7.46e-12	331226	0	331226
rs9636202	Arm fat percentage left	Neale B	European	-0.01555	0.002088	9.47e-14	331198	0	331198
rs9636202	Arm fat percentage right	Neale B	European	-0.01516	0.002097	4.88e-13	331249	0	331249
rs9636202	Body fat percentage	Neale B	European	-0.01448	0.002115	7.46e-12	331117	0	331117
rs9636202	Body mass index	Neale B	European	-0.01828	0.002728	2.06e-11	336107	0	336107
rs9636202	Fed-up feelings	Neale B	European	-0.006857	0.00137	5.62e-07	330549	134124	196425
rs9636202	Frequency of tenseness or restlessness in last 2 weeks	Neale B	European	-0.008075	0.001706	2.21e-06	325169	0	325169
rs9636202	Hip circumference	Neale B	European	-0.0124	0.002731	5.59e-06	336601	0	336601
rs9636202	Leg fat mass left	Neale B	European	-0.01362	0.00218	4.19e-10	331275	0	331275
rs9636202	Leg fat mass right	Neale B	European	-0.01344	0.002205	1.1e-09	331293	0	331293
rs9636202	Leg fat percentage left	Neale B	European	-0.01043	0.001725	1.46e-09	331278	0	331278
rs9636202	Leg fat percentage right	Neale B	European	-0.00956	0.001747	4.42e-08	331296	0	331296
rs9636202	Number of treatments or medications taken	Neale B	European	-0.01151	0.002212	1.95e-07	337159	0	337159
rs9636202	Systolic blood pressure	Neale B	European	-0.01422	0.002794	3.6e-07	317754	0	317754
rs9636202	Trunk fat mass	Neale B	European	-0.01819	0.002777	5.74e-11	331093	0	331093
rs9636202	Trunk fat percentage	Neale B	European	-0.01723	0.002535	1.08e-11	331113	0	331113
rs9636202	Waist circumference	Neale B	European	-0.01511	0.002443	6.21e-10	336639	0	336639
rs9636202	Weight	Neale B	European	-0.01258	0.00241	1.81e-07	336227	0	336227
rs9636202	Whole body fat mass	Neale B	European	-0.01803	0.002691	2.07e-11	330762	0	330762
rs9636202	Coronary artery disease	van der Harst P	Mixed	-0.03647	0.00791	4e-06	296525	34541	261984
rs9636202	Coronary artery disease	van der Harst P	Mixed	-0.03	0.0057	1.63e-07	547261	122733	424528
rs2023878	Granulocyte percentage of myeloid white cells	Astle W	European	-0.02013	0.004533	8.99e-06	173480	0	173480
rs2023878	Age at menarche	Neale B	European	-0.01566	0.003142	6.22e-07	176008	0	176008
rs2023878	Body mass index	Neale B	European	0.01747	0.003051	1.02e-08	336107	0	336107
rs2023878	Impedance of arm left	Neale B	European	-0.01368	0.002178	3.35e-10	331292	0	331292
rs2023878	Impedance of arm right	Neale B	European	-0.01418	0.002169	6.31e-11	331279	0	331279
rs2023878	Impedance of whole body	Neale B	European	-0.01398	0.002352	2.77e-09	331284	0	331284
rs2023878	Leg fat mass left	Neale B	European	0.01099	0.002438	6.57e-06	331275	0	331275
rs2023878	Leg fat mass right	Neale B	European	0.01133	0.002466	4.33e-06	331293	0	331293
rs2023878	Leg fat percentage left	Neale B	European	0.008803	0.001929	5.01e-06	331278	0	331278
rs2023878	Leg fat percentage right	Neale B	European	0.009086	0.001953	3.3e-06	331296	0	331296
rs2023878	Age at menarche	ReproGen	European	-0.03	0.006324	2.1e-06	182416	0	182416
rs2834005	Alcohol intake frequency	Neale B	European	0.01793	0.003822	2.72e-06	336965	0	336965
rs2834005	Qualifications: college or university degree	Neale B	European	-0.006399	0.001225	1.75e-07	334070	106305	227765
rs2838771	Arm fat mass left	Neale B	European	-0.0144	0.00249	7.32e-09	331164	0	331164
rs2838771	Arm fat mass right	Neale B	European	-0.014	0.00249	1.88e-08	331226	0	331226
rs2838771	Arm fat percentage left	Neale B	European	-0.01086	0.001923	1.65e-08	331198	0	331198
rs2838771	Arm fat percentage right	Neale B	European	-0.01058	0.001932	4.36e-08	331249	0	331249
rs2838771	Body fat percentage	Neale B	European	-0.01135	0.001948	5.65e-09	331117	0	331117
rs2838771	Body mass index	Neale B	European	-0.01638	0.002514	7.22e-11	336107	0	336107
rs2838771	Hip circumference	Neale B	European	-0.01212	0.002517	1.46e-06	336601	0	336601
rs2838771	Leg fat mass left	Neale B	European	-0.01244	0.002008	5.88e-10	331275	0	331275
rs2838771	Leg fat mass right	Neale B	European	-0.01188	0.002031	5.03e-09	331293	0	331293
rs2838771	Leg fat percentage left	Neale B	European	-0.009179	0.001589	7.59e-09	331278	0	331278
rs2838771	Leg fat percentage right	Neale B	European	-0.008458	0.001609	1.47e-07	331296	0	331296
rs2838771	Pack years of smoking preview only	Neale B	European	-0.02026	0.004564	9.05e-06	101726	0	101726
rs2838771	Trunk fat mass	Neale B	European	-0.01471	0.002558	8.99e-09	331093	0	331093
rs2838771	Trunk fat percentage	Neale B	European	-0.01284	0.002335	3.83e-08	331113	0	331113
rs2838771	Waist circumference	Neale B	European	-0.01065	0.002251	2.25e-06	336639	0	336639
rs2838771	Weight	Neale B	European	-0.01251	0.002221	1.77e-08	336227	0	336227
rs2838771	Whole body fat mass	Neale B	European	-0.01457	0.002479	4.18e-09	330762	0	330762
rs9615905	Arm fat mass left	Neale B	European	-0.01212	0.002386	3.79e-07	331164	0	331164
rs9615905	Arm fat mass right	Neale B	European	-0.01226	0.002386	2.74e-07	331226	0	331226
rs9615905	Arm fat percentage left	Neale B	European	-0.009543	0.001843	2.25e-07	331198	0	331198
rs9615905	Arm fat percentage right	Neale B	European	-0.01021	0.001852	3.54e-08	331249	0	331249
rs9615905	Body fat percentage	Neale B	European	-0.0103	0.001867	3.42e-08	331117	0	331117
rs9615905	Body mass index	Neale B	European	-0.0115	0.002409	1.8e-06	336107	0	336107
rs9615905	Leg fat mass left	Neale B	European	-0.009286	0.001924	1.4e-06	331275	0	331275
rs9615905	Leg fat mass right	Neale B	European	-0.009125	0.001947	2.77e-06	331293	0	331293
rs9615905	Leg fat percentage left	Neale B	European	-0.008472	0.001523	2.63e-08	331278	0	331278
rs9615905	Leg fat percentage right	Neale B	European	-0.008377	0.001542	5.57e-08	331296	0	331296
rs9615905	Overall health rating	Neale B	European	-0.008206	0.001768	3.47e-06	336020	0	336020
rs9615905	Trunk fat mass	Neale B	European	-0.01124	0.002452	4.51e-06	331093	0	331093
rs9615905	Trunk fat percentage	Neale B	European	-0.011	0.002238	8.96e-07	331113	0	331113
rs9615905	Whole body fat mass	Neale B	European	-0.01235	0.002376	2.01e-07	330762	0	330762
SNP, single nucleotide polymorphism;Beta, effect size of SNP-trait association; SE, standard error of beta; N, sample size.

## Sheet: Table S2
Table S2. Phenoscanner results for associations of the migraine(discovery)'s instruments with any trait.
SNP	Trait	Study	Ancestry	Beta	SE	P-value	N	n_cases	n_controls
rs2455132	Pain type experienced in last month: headache	Neale B	European	0.005564	0.001143	1.14e-06	336650	66967	269683
rs9349379	Systolic blood pressure	BPExome	Mixed	NA	NA	2.11e-08	192763	0	192763
rs9349379	Coronary artery disease	C4D	Mixed	-0.1591	0.017	6.5e-21	30337	15321	15016
rs9349379	Coronary artery disease	CARDIoGRAM	European	-0.09298	0.01772	1.54e-07	65230	12783	52447
rs9349379	Coronary artery disease	CARDIoGRAMplusC4D	Mixed	-0.1318	0.009653	1.81e-42	184305	60801	123504
rs9349379	Myocardial infarction	CARDIoGRAMplusC4D	Mixed	-0.131	0.01065	9.37e-35	167181	43677	123504
rs9349379	Coronary artery calcification CAC	ODonnell CJ	European	NA	NA	3.9e-22	9961	-	-
rs9349379	Coronary artery calcification CAC	Pechlivanis	European	NA	NA	3.48e-11	4518	-	-
rs9349379	Coronary artery calcification CAC dichotomous score 100	ODonnell CJ	European	NA	NA	1.91e-07	9961	-	-
rs9349379	Coronary artery calcification CAC excluding previous myocardial infarction cases	ODonnell CJ	European	NA	NA	2.35e-11	9961	-	-
rs9349379	Coronary artery calcification CAC males	Pechlivanis	European	NA	NA	3.5e-08	4518	-	-
rs9349379	Coronary artery disease	C4D	Mixed	NA	NA	8.7e-26	30482	-	-
rs9349379	Coronary artery disease	Lu X	East Asian	NA	NA	1.76e-09	6534	-	-
rs9349379	Coronary artery stenosis	Hager J	Arab	NA	NA	8.02e-10	1949	-	-
rs9349379	Coronary artery stenosis left anterior descending artery	Hager J	Arab	NA	NA	6.04e-12	1949	-	-
rs9349379	Coronary artery stenosis right coronary artery	Hager J	Arab	NA	NA	4.38e-07	1949	-	-
rs9349379	Migraine without aura	Freilinger T	European	NA	NA	3.15e-08	6906	-	-
rs9349379	Cervical artery dissection	Debette S	European	NA	NA	1e-11	-	-	-
rs9349379	Coronary artery calcification	ODonnell CJ	European	0.196	0.02027	4e-22	-	-	-
rs9349379	Coronary artery disease	CARDIoGRAMplusC4D	Mixed	-0.131	0.009599	2e-42	-	-	-
rs9349379	Coronary artery disease	Nelson CP	Mixed	-0.1044	0.008364	1e-35	-	-	-
rs9349379	Coronary artery disease	van der Harst P	Mixed	0.121	0.006504	3e-77	-	-	-
rs9349379	Coronary artery disease	van der Harst P	Mixed	0.1072	0.005801	3e-76	-	-	-
rs9349379	Coronary artery disease	van der Harst P	Mixed	0.1205	0.006477	3e-77	-	-	-
rs9349379	Coronary heart disease	C4D	Mixed	NA	NA	9e-26	-	-	-
rs9349379	Coronary heart disease	Mehta NN	Mixed	NA	NA	9e-26	-	-	-
rs9349379	Coronary heart disease	Hager J	Arab	-0.2912	0.04738	8e-10	-	-	-
rs9349379	Coronary heart disease	Hager J	Arab	-0.207	0.04084	4e-07	-	-	-
rs9349379	Coronary heart disease	Hager J	Arab	-0.1714	0.02492	6e-12	-	-	-
rs9349379	Coronary heart disease	Lu X	East Asian	-0.1398	0.0233	2e-09	-	-	-
rs9349379	Headache	Meng W	European	-0.011	0.0014	4e-15	-	-	-
rs9349379	Migraine	Freilinger T	European	NA	NA	3e-08	-	-	-
rs9349379	Migraine	Anttila V	European	NA	NA	5e-08	-	-	-
rs9349379	Migraine	Pickrell JK	European	NA	NA	2e-20	-	-	-
rs9349379	Migraine	Gormley P	European	0.07257	0.007536	6e-22	-	-	-
rs9349379	Migraine clinic based	Anttila V	European	NA	NA	2e-06	-	-	-
rs9349379	Migraine without aura	Anttila V	European	NA	NA	3e-10	-	-	-
rs9349379	Migraine without aura	Gormley P	European	0.1278	0.02131	2e-09	-	-	-
rs9349379	Myocardial infarction	CARDIoGRAMplusC4D	Mixed	-0.131	0.01065	9e-35	-	-	-
rs9349379	Acute myocardial infarction	Neale B	European	-0.001266	0.0002654	1.84e-06	337199	3927	333272
rs9349379	Alcohol intake frequency	Neale B	European	0.01875	0.003618	2.19e-07	336965	0	336965
rs9349379	Chronic ischaemic heart disease	Neale B	European	-0.002898	0.0003923	1.52e-13	337199	8755	328444
rs9349379	Hand grip strength left	Neale B	European	-0.009032	0.001784	4.1e-07	335821	0	335821
rs9349379	Illnesses of father: heart disease	Neale B	European	-0.008387	0.001235	1.11e-11	298237	97385	200852
rs9349379	Illnesses of mother: heart disease	Neale B	European	-0.004654	0.001019	4.95e-06	311606	62065	249541
rs9349379	Illnesses of siblings: heart disease	Neale B	European	-0.003937	0.0008281	2e-06	261582	26382	235200
rs9349379	Medication for pain relief, constipation, heartburn: ibuprofen	Neale B	European	0.005182	0.0008836	4.51e-09	333581	49411	284170
rs9349379	Medication for pain relief, constipation, heartburn: paracetamol	Neale B	European	0.005764	0.001024	1.8e-08	333581	72882	260699
rs9349379	Pain type experienced in last month: headache	Neale B	European	0.007962	0.0009869	7.2e-16	336650	66967	269683
rs9349379	Self-reported angina	Neale B	European	-0.002429	0.0004318	1.86e-08	337159	10612	326547
rs9349379	Self-reported heart attack or myocardial infarction	Neale B	European	-0.003066	0.0003694	1.04e-16	337159	7735	329424
rs9349379	Self-reported migraine	Neale B	European	0.003175	0.0004196	3.83e-14	337159	10007	327152
rs9349379	Systolic blood pressure	Neale B	European	0.01381	0.002505	3.55e-08	317754	0	317754
rs9349379	Treatment with ibuprofen	Neale B	European	0.004544	0.0008171	2.67e-08	337159	41952	295207
rs9349379	Treatment with imigran 50mg tablet	Neale B	European	0.0004682	0.0001001	2.92e-06	337159	550	336609
rs9349379	Treatment with paracetamol	Neale B	European	0.004572	0.0009562	1.74e-06	337159	62050	275109
rs9349379	Vascular or heart problems diagnosed by doctor: angina	Neale B	European	-0.00241	0.0004325	2.51e-08	336683	10618	326065
rs9349379	Vascular or heart problems diagnosed by doctor: heart attack	Neale B	European	-0.003007	0.0003712	5.44e-16	336683	7790	328893
rs9349379	Coronary artery disease	Nelson CP	Mixed	-0.1054	0.00845	9.95e-36	148715	10801	137914
rs9349379	Coronary artery disease	C4D	Mixed	NA	NA	9e-26	-	-	-
rs9349379	Coronary artery disease	Mehta NN	Mixed	NA	NA	9e-26	-	-	-
rs9349379	Vascular calcification	ODonnell CJ	European	NA	NA	4e-22	-	-	-
rs9349379	Coronary artery disease	van der Harst P	Mixed	-0.09324	0.007149	6.9e-39	296525	34541	261984
rs9349379	Coronary artery disease	van der Harst P	Mixed	-0.1072	0.0058	2.72e-76	547261	122733	424528
rs2183947	Hemoglobin concentration	Astle W	European	-0.02019	0.004241	1.94e-06	173480	0	173480
rs2183947	Mean corpuscular hemoglobin	Astle W	European	-0.05139	0.004223	4.49e-34	173480	0	173480
rs2183947	Mean corpuscular hemoglobin concentration	Astle W	European	-0.03065	0.004142	1.35e-13	173480	0	173480
rs2183947	Mean corpuscular volume	Astle W	European	-0.04111	0.004209	1.58e-22	173480	0	173480
rs2183947	Red cell distribution width	Astle W	European	0.02712	0.004231	1.47e-10	173480	0	173480
rs2183947	Reticulocyte fraction of red cells	Astle W	European	-0.0211	0.004291	8.76e-07	173480	0	173480
rs2183947	Height in females	GIANT	European	-0.039	0.0066	3.17e-09	73119	0	73119
rs2183947	Height in males	GIANT	European	-0.033	0.0072	4.56e-06	60553	0	60553
rs2183947	Height	GIANT	European	NA	NA	1.26e-12	133833	0	133833
rs2183947	Height	GIANT	European	-0.03626	0.004865	9.13e-14	133672	0	133672
rs2183947	Height	GIANT	European	-0.039	0.0034	7.3e-30	253212	0	253212
rs2183947	Hip circumference	GIANT	European	-0.021	0.0041	2.4e-07	212993	0	212993
rs2183947	Hip circumference	GIANT	Mixed	-0.019	0.0041	2.2e-06	227382	0	227382
rs2183947	Hip circumference adjusted for BMI	GIANT	Mixed	-0.027	0.0041	3.8e-11	225444	0	225444
rs2183947	Waist circumference adjusted for BMI	GIANT	Mixed	-0.018	0.0038	3.5e-06	244309	0	244309
rs2183947	Waist circumference in non-smokers	GIANT	European	-0.0227	0.0051	9.15e-06	123685	0	123685
rs2183947	Waist circumference adjusted for smoking	GIANT	European	-0.0206	0.0045	4.83e-06	158699	0	158699
rs2183947	Weight in females	GIANT	European	-0.038	0.0072	1.38e-07	67592	0	67592
rs2183947	Weight	GIANT	European	-0.02682	0.00516	2.03e-07	125915	0	125915
rs2183947	Height	GIANT	European	NA	NA	1.26e-12	133653	-	-
rs2183947	Arm fat mass left	Neale B	European	-0.02976	0.002848	1.53e-25	331164	0	331164
rs2183947	Arm fat mass right	Neale B	European	-0.02866	0.002848	8.05e-24	331226	0	331226
rs2183947	Arm fat percentage left	Neale B	European	-0.01821	0.0022	1.28e-16	331198	0	331198
rs2183947	Arm fat percentage right	Neale B	European	-0.01753	0.00221	2.18e-15	331249	0	331249
rs2183947	Arm fat-free mass left	Neale B	European	-0.02041	0.001848	2.28e-28	331159	0	331159
rs2183947	Arm fat-free mass right	Neale B	European	-0.02035	0.001811	2.78e-29	331221	0	331221
rs2183947	Arm predicted mass left	Neale B	European	-0.0202	0.001841	5.33e-28	331146	0	331146
rs2183947	Arm predicted mass right	Neale B	European	-0.02013	0.001805	7e-29	331216	0	331216
rs2183947	Basal metabolic rate	Neale B	European	-0.02373	0.001927	7.49e-35	331307	0	331307
rs2183947	Body fat percentage	Neale B	European	-0.02353	0.002228	4.58e-26	331117	0	331117
rs2183947	Body mass index	Neale B	European	-0.01912	0.002875	2.94e-11	336107	0	336107
rs2183947	Comparative height size at age 10	Neale B	European	-0.02334	0.001985	6.25e-32	332021	0	332021
rs2183947	Disorders of mineral metabolism	Neale B	European	-0.000669	9.91e-05	1.48e-11	337199	390	336809
rs2183947	Forced expiratory volume in 1-second, predicted	Neale B	European	-0.02198	0.003272	1.85e-11	110423	0	110423
rs2183947	Forced expiratory volume in 1-second, predicted percentage	Neale B	European	0.02382	0.005111	3.16e-06	110423	0	110423
rs2183947	Hayfever, allergic rhinitis or eczema	Neale B	European	0.006236	0.001229	3.87e-07	336782	77891	258891
rs2183947	Heel bone mineral density	Neale B	European	-0.01887	0.003733	4.28e-07	194398	0	194398
rs2183947	Height	Neale B	European	-0.03379	0.002065	3.39e-60	336474	0	336474
rs2183947	Hip circumference	Neale B	European	-0.0357	0.002878	2.51e-35	336601	0	336601
rs2183947	Leg fat mass left	Neale B	European	-0.02569	0.002297	4.82e-29	331275	0	331275
rs2183947	Leg fat mass right	Neale B	European	-0.02523	0.002323	1.82e-27	331293	0	331293
rs2183947	Leg fat percentage left	Neale B	European	-0.01612	0.001817	7.38e-19	331278	0	331278
rs2183947	Leg fat percentage right	Neale B	European	-0.01538	0.001841	6.63e-17	331296	0	331296
rs2183947	Leg fat-free mass left	Neale B	European	-0.02243	0.001914	1.04e-31	331258	0	331258
rs2183947	Leg fat-free mass right	Neale B	European	-0.02187	0.001913	2.87e-30	331285	0	331285
rs2183947	Leg predicted mass left	Neale B	European	-0.02225	0.001901	1.18e-31	331253	0	331253
rs2183947	Leg predicted mass right	Neale B	European	-0.02172	0.0019	3.04e-30	331285	0	331285
rs2183947	Maternal smoking around birth	Neale B	European	-0.008589	0.001444	2.73e-09	289727	88601	201126
rs2183947	Medication for cholesterol, blood pressure or diabetes: blood pressure medication	Neale B	European	-0.008246	0.001864	9.73e-06	154702	38548	116154
rs2183947	Mouth or teeth dental problems: dentures	Neale B	European	-0.008855	0.001092	5.26e-16	336138	56894	279244
rs2183947	No blood clot, bronchitis, emphysema, asthma, rhinitis, eczema or allergy diagnosed by doctor	Neale B	European	-0.006449	0.001361	2.17e-06	336782	228530	108252
rs2183947	Pack years adult smoking as proportion of life span exposed to smoking	Neale B	European	-0.03023	0.005248	8.48e-09	101726	0	101726
rs2183947	Pack years of smoking preview only	Neale B	European	-0.03095	0.005231	3.28e-09	101726	0	101726
rs2183947	Qualifications: A levels or as levels or equivalent	Neale B	European	0.007044	0.001306	6.91e-08	334070	91710	242360
rs2183947	Qualifications: college or university degree	Neale B	European	0.009104	0.001362	2.36e-11	334070	106305	227765
rs2183947	Self-reported hypertension	Neale B	European	-0.006814	0.001275	9.14e-08	337159	87690	249469
rs2183947	Sitting height	Neale B	European	-0.0261	0.002246	3.33e-31	336172	0	336172
rs2183947	Time spent watching television	Neale B	European	-0.0163	0.002238	3.28e-13	319740	0	319740
rs2183947	Transport type for commuting to job workplace: cycle	Neale B	European	0.004695	0.001061	9.71e-06	177550	13527	164023
rs2183947	Trunk fat mass	Neale B	European	-0.04014	0.002926	8e-43	331093	0	331093
rs2183947	Trunk fat percentage	Neale B	European	-0.03142	0.002671	6.11e-32	331113	0	331113
rs2183947	Trunk fat-free mass	Neale B	European	-0.01955	0.001831	1.26e-26	331030	0	331030
rs2183947	Trunk predicted mass	Neale B	European	-0.01939	0.001825	2.27e-26	330995	0	330995
rs2183947	Vascular or heart problems diagnosed by doctor: high blood pressure	Neale B	European	-0.006868	0.001293	1.09e-07	336683	91033	245650
rs2183947	Vascular or heart problems diagnosed by doctor: none of the above	Neale B	European	0.007751	0.001328	5.29e-09	336683	236530	100153
rs2183947	Waist circumference	Neale B	European	-0.02406	0.002574	9.09e-21	336639	0	336639
rs2183947	Weight	Neale B	European	-0.03424	0.002539	1.92e-41	336227	0	336227
rs2183947	Whole body fat mass	Neale B	European	-0.03576	0.002835	1.81e-36	330762	0	330762
rs2183947	Whole body fat-free mass	Neale B	European	-0.02121	0.001838	8.34e-31	331291	0	331291
rs2183947	Whole body water mass	Neale B	European	-0.02085	0.00184	9.33e-30	331315	0	331315
rs2183947	Worry too long after embarrassment	Neale B	European	0.006799	0.001471	3.79e-06	323766	154615	169151
rs9266329	Basophil count	Astle W	European	0.0225	0.004406	3.28e-07	173480	0	173480
rs9266329	Eosinophil count	Astle W	European	0.05508	0.004488	1.27e-34	173480	0	173480
rs9266329	Eosinophil percentage of granulocytes	Astle W	European	0.04554	0.004503	4.76e-24	173480	0	173480
rs9266329	Eosinophil percentage of white cells	Astle W	European	0.04713	0.004483	7.57e-26	173480	0	173480
rs9266329	Lymphocyte count	Astle W	European	0.02107	0.004531	3.32e-06	173480	0	173480
rs9266329	Mean platelet volume	Astle W	European	-0.04101	0.004555	2.18e-19	173480	0	173480
rs9266329	Monocyte count	Astle W	European	0.03221	0.004495	7.78e-13	173480	0	173480
rs9266329	Neutrophil percentage of granulocytes	Astle W	European	-0.04542	0.004504	6.38e-24	173480	0	173480
rs9266329	Platelet count	Astle W	European	0.02362	0.004588	2.63e-07	173480	0	173480
rs9266329	Sum eosinophil basophil counts	Astle W	European	0.05433	0.004493	1.17e-33	173480	0	173480
rs9266329	White blood cell count	Astle W	European	0.02226	0.004511	8.04e-07	173480	0	173480
rs9266329	IgA deficiency	Bronson P	European	-0.3585	0.05414	3.52e-11	6487	1635	4852
rs9266329	Height	GIANT	European	-0.02333	0.005117	5.15e-06	131722	0	131722
rs9266329	Height	GIANT	European	-0.025	0.0036	4.3e-12	238162	0	238162
rs9266329	Cervical cancer	Chen D	European	NA	NA	1.5e-08	4982	-	-
rs9266329	Primary sclerosing cholangitis	Ji S	European	-0.163	0.036	3.05e-06	14890	2871	12019
rs9266329	Comparative height size at age 10	Neale B	European	-0.01038	0.002103	7.98e-07	332021	0	332021
rs9266329	Height	Neale B	European	-0.02084	0.002189	1.68e-21	336474	0	336474
rs9266329	Self-reported ankylosing spondylitis	Neale B	European	-0.001154	0.0001653	2.92e-12	337159	968	336191
rs9266329	Self-reported malabsorption or coeliac disease	Neale B	European	-0.001525	0.0002024	4.84e-14	337159	1452	335707
rs9266329	Self-reported psoriasis	Neale B	European	-0.001784	0.0003292	5.96e-08	337159	3871	333288
rs9266329	Sitting height	Neale B	European	-0.01828	0.002381	1.59e-14	336172	0	336172
rs9266329	Started insulin within one year diagnosis of diabetes	Neale B	European	0.02593	0.004677	3.01e-08	15397	1872	13525
rs9266329	Trunk fat-free mass	Neale B	European	-0.008891	0.00194	4.59e-06	331030	0	331030
rs9266329	Trunk predicted mass	Neale B	European	-0.009023	0.001934	3.07e-06	330995	0	330995
rs9266329	Rheumatoid arthritis	Okada Y	East Asian	-0.1393	0.02347	2.7e-08	22515	4873	17642
rs7398375	Arm fat-free mass left	Neale B	European	-0.008338	0.001798	3.54e-06	331159	0	331159
rs7398375	Arm fat-free mass right	Neale B	European	-0.008931	0.001762	4.03e-07	331221	0	331221
rs7398375	Arm predicted mass left	Neale B	European	-0.008276	0.001791	3.84e-06	331146	0	331146
rs7398375	Arm predicted mass right	Neale B	European	-0.009266	0.001756	1.32e-07	331216	0	331216
rs7398375	Basal metabolic rate	Neale B	European	-0.008438	0.001875	6.82e-06	331307	0	331307
rs7398375	Height	Neale B	European	-0.01322	0.00201	4.79e-11	336474	0	336474
rs7398375	Self-reported migraine	Neale B	European	-0.00239	0.0004799	6.35e-07	337159	10007	327152
rs7398375	Sitting height	Neale B	European	-0.01194	0.002186	4.73e-08	336172	0	336172
rs7398375	Trunk fat-free mass	Neale B	European	-0.01042	0.001781	4.88e-09	331030	0	331030
rs7398375	Trunk predicted mass	Neale B	European	-0.01048	0.001776	3.6e-09	330995	0	330995
rs7398375	Whole body fat-free mass	Neale B	European	-0.009346	0.001788	1.73e-07	331291	0	331291
rs7398375	Whole body water mass	Neale B	European	-0.009412	0.001791	1.48e-07	331315	0	331315
rs3743609	Plateletcrit	Astle W	European	0.01754	0.003719	2.4e-06	173480	0	173480
rs3743609	Lung function FEV1	Wain LV	European	0.031	0.006722	4e-06	-	-	-
rs3743609	Lung function FEV1FVC	Wain LV	European	0.042	0.006716	4e-10	-	-	-
rs3743609	Birth weight of first child	Neale B	European	-0.02449	0.004523	6.18e-08	145558	0	145558
rs3743609	Comparative height size at age 10	Neale B	European	0.007822	0.001687	3.53e-06	332021	0	332021
rs3743609	Forced expiratory volume in 1-second, predicted percentage	Neale B	European	-0.02419	0.004336	2.44e-08	110423	0	110423
rs3743609	Height	Neale B	European	0.009679	0.001756	3.54e-08	336474	0	336474
rs3743609	Illnesses of mother: high blood pressure	Neale B	European	0.005375	0.001181	5.28e-06	311681	94817	216864
rs3743609	Pain type experienced in last month: headache	Neale B	European	-0.005288	0.000986	8.18e-08	336650	66967	269683
rs3743609	Peak expiratory flow	Neale B	European	-0.01244	0.0022	1.59e-08	307638	0	307638
rs3743609	Systolic blood pressure	Neale B	European	0.01745	0.002502	3.11e-12	317754	0	317754
rs3743609	Coronary artery disease	van der Harst P	Mixed	0.04547	0.00709	1.4e-10	296525	34541	261984
rs3743609	Coronary artery disease	van der Harst P	Mixed	0.0423	0.0057	1.44e-13	547261	122733	424528

## Sheet: Table S3
Table S3. Phenoscanner results for associations of the migraine(validation)'s instruments with any trait.
SNP	Trait	Study	Ancestry	Beta	SE	P-value	N	n_cases	n_controls
rs1393064	Headaches for 3+ months	Neale B	European	-0.01587	0.00328	1.32e-06	65583	29979	35604
rs1393064	Pain type experienced in last month: headache	Neale B	European	-0.008407	0.001181	1.08e-12	336650	66967	269683
rs1393064	Self-reported migraine	Neale B	European	-0.004759	0.0005021	2.61e-21	337159	10007	327152
rs1473496	Eosinophil count	Astle W	European	-0.01662	0.00356	3.04e-06	173480	0	173480
rs1473496	Eosinophil percentage of granulocytes	Astle W	European	-0.02006	0.003572	1.95e-08	173480	0	173480
rs1473496	Eosinophil percentage of white cells	Astle W	European	-0.02179	0.003558	9.12e-10	173480	0	173480
rs1473496	Neutrophil percentage of granulocytes	Astle W	European	0.01892	0.003572	1.19e-07	173480	0	173480
rs1473496	Allergic disease	Ferreira M	European	-0.0304	0.0058	1.44e-07	360838	180129	180709
rs1473496	Diastolic blood pressure	Neale B	European	-0.01345	0.002483	6.13e-08	317756	0	317756
rs1473496	Hayfever, allergic rhinitis or eczema	Neale B	European	-0.005147	0.001036	6.79e-07	336782	77891	258891
rs1473496	Heel bone mineral density	Neale B	European	0.01954	0.00314	4.89e-10	194398	0	194398
rs1473496	Heel bone mineral density right	Neale B	European	0.01867	0.004168	7.46e-06	106251	0	106251
rs1473496	No blood clot, bronchitis, emphysema, asthma, rhinitis, eczema or allergy diagnosed by doctor	Neale B	European	0.00542	0.001148	2.36e-06	336782	228530	108252
rs1473496	Number of operations	Neale B	European	0.009354	0.001921	1.12e-06	337159	0	337159
rs1473496	Schizophrenia	PGC	Mixed	-0.052	0.0111	2.66e-06	82315	35476	46839
rs12134493	Headache	Meng W	European	0.0136	0.002138	2e-10	-	-	-
rs12134493	Migraine	Anttila V	European	NA	NA	5e-14	-	-	-
rs12134493	Migraine	Pickrell JK	European	NA	NA	2e-13	-	-	-
rs12134493	Migraine without aura	Anttila V	European	NA	NA	5e-08	-	-	-
rs12134493	Medication for pain relief, constipation, heartburn: paracetamol	Neale B	European	0.007258	0.001564	3.49e-06	333581	72882	260699
rs12134493	Pain type experienced in last month: headache	Neale B	European	0.01172	0.001507	7.56e-15	336650	66967	269683
rs12134493	Self-reported migraine	Neale B	European	0.004199	0.000641	5.75e-11	337159	10007	327152
rs2274319	Platelet count	Astle W	European	-0.02495	0.00382	6.48e-11	173480	0	173480
rs2274319	Plateletcrit	Astle W	European	-0.02908	0.003833	3.32e-14	173480	0	173480
rs2274319	Migraine	Pickrell JK	European	NA	NA	2e-18	-	-	-
rs2274319	Body mass index	Neale B	European	0.01175	0.002525	3.26e-06	336107	0	336107
rs2274319	Impedance of arm left	Neale B	European	-0.008271	0.001803	4.5e-06	331292	0	331292
rs2274319	Medication for pain relief, constipation, heartburn: none of the above	Neale B	European	0.00758	0.001278	3.02e-09	333581	184936	148645
rs2274319	Medication for pain relief, constipation, heartburn: paracetamol	Neale B	European	-0.006076	0.001057	8.94e-09	333581	72882	260699
rs2274319	Pain type experienced in last month: headache	Neale B	European	-0.008194	0.001019	8.69e-16	336650	66967	269683
rs2274319	Pulse rate	Neale B	European	0.01829	0.002631	3.63e-12	317756	0	317756
rs2274319	Self-reported migraine	Neale B	European	-0.002418	0.0004331	2.37e-08	337159	10007	327152
rs4663983	Decrease in FEV1FVC ratio in nonasthmatic participants	Imboden M	European	NA	NA	9.14e-06	4118	-	-
rs4663983	Medication for pain relief, constipation, heartburn: none of the above	Neale B	European	-0.01072	0.001538	3.27e-12	333581	184936	148645
rs4663983	Medication for pain relief, constipation, heartburn: paracetamol	Neale B	European	0.0103	0.001272	5.7e-16	333581	72882	260699
rs4663983	Pain type experienced in last month: headache	Neale B	European	0.01056	0.001226	7e-18	336650	66967	269683
rs4663983	Self-reported migraine	Neale B	European	0.003574	0.0005213	7.14e-12	337159	10007	327152
rs4663983	Treatment with paracetamol	Neale B	European	0.007717	0.001188	8.25e-11	337159	62050	275109
rs4663983	Treatment with zomig 2.5mg tablet	Neale B	European	0.0004296	9.43e-05	5.27e-06	337159	316	336843
rs9349379	Systolic blood pressure	BPExome	Mixed	NA	NA	2.11e-08	192763	0	192763
rs9349379	Coronary artery disease	C4D	Mixed	-0.1591	0.017	6.5e-21	30337	15321	15016
rs9349379	Coronary artery disease	CARDIoGRAM	European	-0.09298	0.01772	1.54e-07	65230	12783	52447
rs9349379	Coronary artery disease	CARDIoGRAMplusC4D	Mixed	-0.1318	0.009653	1.81e-42	184305	60801	123504
rs9349379	Myocardial infarction	CARDIoGRAMplusC4D	Mixed	-0.131	0.01065	9.37e-35	167181	43677	123504
rs9349379	Coronary artery calcification CAC	ODonnell CJ	European	NA	NA	3.9e-22	9961	-	-
rs9349379	Coronary artery calcification CAC	Pechlivanis	European	NA	NA	3.48e-11	4518	-	-
rs9349379	Coronary artery calcification CAC dichotomous score 100	ODonnell CJ	European	NA	NA	1.91e-07	9961	-	-
rs9349379	Coronary artery calcification CAC excluding previous myocardial infarction cases	ODonnell CJ	European	NA	NA	2.35e-11	9961	-	-
rs9349379	Coronary artery calcification CAC males	Pechlivanis	European	NA	NA	3.5e-08	4518	-	-
rs9349379	Coronary artery disease	C4D	Mixed	NA	NA	8.7e-26	30482	-	-
rs9349379	Coronary artery disease	Lu X	East Asian	NA	NA	1.76e-09	6534	-	-
rs9349379	Coronary artery stenosis	Hager J	Arab	NA	NA	8.02e-10	1949	-	-
rs9349379	Coronary artery stenosis left anterior descending artery	Hager J	Arab	NA	NA	6.04e-12	1949	-	-
rs9349379	Coronary artery stenosis right coronary artery	Hager J	Arab	NA	NA	4.38e-07	1949	-	-
rs9349379	Migraine without aura	Freilinger T	European	NA	NA	3.15e-08	6906	-	-
rs9349379	Cervical artery dissection	Debette S	European	NA	NA	1e-11	-	-	-
rs9349379	Coronary artery calcification	ODonnell CJ	European	0.196	0.02027	4e-22	-	-	-
rs9349379	Coronary artery disease	CARDIoGRAMplusC4D	Mixed	-0.131	0.009599	2e-42	-	-	-
rs9349379	Coronary artery disease	Nelson CP	Mixed	-0.1044	0.008364	1e-35	-	-	-
rs9349379	Coronary artery disease	van der Harst P	Mixed	0.121	0.006504	3e-77	-	-	-
rs9349379	Coronary artery disease	van der Harst P	Mixed	0.1072	0.005801	3e-76	-	-	-
rs9349379	Coronary artery disease	van der Harst P	Mixed	0.1205	0.006477	3e-77	-	-	-
rs9349379	Coronary heart disease	C4D	Mixed	NA	NA	9e-26	-	-	-
rs9349379	Coronary heart disease	Mehta NN	Mixed	NA	NA	9e-26	-	-	-
rs9349379	Coronary heart disease	Hager J	Arab	-0.2912	0.04738	8e-10	-	-	-
rs9349379	Coronary heart disease	Hager J	Arab	-0.207	0.04084	4e-07	-	-	-
rs9349379	Coronary heart disease	Hager J	Arab	-0.1714	0.02492	6e-12	-	-	-
rs9349379	Coronary heart disease	Lu X	East Asian	-0.1398	0.0233	2e-09	-	-	-
rs9349379	Headache	Meng W	European	-0.011	0.0014	4e-15	-	-	-
rs9349379	Migraine	Freilinger T	European	NA	NA	3e-08	-	-	-
rs9349379	Migraine	Anttila V	European	NA	NA	5e-08	-	-	-
rs9349379	Migraine	Pickrell JK	European	NA	NA	2e-20	-	-	-
rs9349379	Migraine	Gormley P	European	0.07257	0.007536	6e-22	-	-	-
rs9349379	Migraine clinic based	Anttila V	European	NA	NA	2e-06	-	-	-
rs9349379	Migraine without aura	Anttila V	European	NA	NA	3e-10	-	-	-
rs9349379	Migraine without aura	Gormley P	European	0.1278	0.02131	2e-09	-	-	-
rs9349379	Myocardial infarction	CARDIoGRAMplusC4D	Mixed	-0.131	0.01065	9e-35	-	-	-
rs9349379	Acute myocardial infarction	Neale B	European	-0.001266	0.0002654	1.84e-06	337199	3927	333272
rs9349379	Alcohol intake frequency	Neale B	European	0.01875	0.003618	2.19e-07	336965	0	336965
rs9349379	Chronic ischaemic heart disease	Neale B	European	-0.002898	0.0003923	1.52e-13	337199	8755	328444
rs9349379	Hand grip strength left	Neale B	European	-0.009032	0.001784	4.1e-07	335821	0	335821
rs9349379	Illnesses of father: heart disease	Neale B	European	-0.008387	0.001235	1.11e-11	298237	97385	200852
rs9349379	Illnesses of mother: heart disease	Neale B	European	-0.004654	0.001019	4.95e-06	311606	62065	249541
rs9349379	Illnesses of siblings: heart disease	Neale B	European	-0.003937	0.0008281	2e-06	261582	26382	235200
rs9349379	Medication for pain relief, constipation, heartburn: ibuprofen	Neale B	European	0.005182	0.0008836	4.51e-09	333581	49411	284170
rs9349379	Medication for pain relief, constipation, heartburn: paracetamol	Neale B	European	0.005764	0.001024	1.8e-08	333581	72882	260699
rs9349379	Pain type experienced in last month: headache	Neale B	European	0.007962	0.0009869	7.2e-16	336650	66967	269683
rs9349379	Self-reported angina	Neale B	European	-0.002429	0.0004318	1.86e-08	337159	10612	326547
rs9349379	Self-reported heart attack or myocardial infarction	Neale B	European	-0.003066	0.0003694	1.04e-16	337159	7735	329424
rs9349379	Self-reported migraine	Neale B	European	0.003175	0.0004196	3.83e-14	337159	10007	327152
rs9349379	Systolic blood pressure	Neale B	European	0.01381	0.002505	3.55e-08	317754	0	317754
rs9349379	Treatment with ibuprofen	Neale B	European	0.004544	0.0008171	2.67e-08	337159	41952	295207
rs9349379	Treatment with imigran 50mg tablet	Neale B	European	0.0004682	0.0001001	2.92e-06	337159	550	336609
rs9349379	Treatment with paracetamol	Neale B	European	0.004572	0.0009562	1.74e-06	337159	62050	275109
rs9349379	Vascular or heart problems diagnosed by doctor: angina	Neale B	European	-0.00241	0.0004325	2.51e-08	336683	10618	326065
rs9349379	Vascular or heart problems diagnosed by doctor: heart attack	Neale B	European	-0.003007	0.0003712	5.44e-16	336683	7790	328893
rs9349379	Coronary artery disease	Nelson CP	Mixed	-0.1054	0.00845	9.95e-36	148715	10801	137914
rs9349379	Coronary artery disease	C4D	Mixed	NA	NA	9e-26	-	-	-
rs9349379	Coronary artery disease	Mehta NN	Mixed	NA	NA	9e-26	-	-	-
rs9349379	Vascular calcification	ODonnell CJ	European	NA	NA	4e-22	-	-	-
rs9349379	Coronary artery disease	van der Harst P	Mixed	-0.09324	0.007149	6.9e-39	296525	34541	261984
rs9349379	Coronary artery disease	van der Harst P	Mixed	-0.1072	0.0058	2.72e-76	547261	122733	424528
rs829470	Pain type experienced in last month: headache	Neale B	European	0.004498	0.0009836	4.82e-06	336650	66967	269683
rs9486715	Headache	Meng W	European	-0.0171	0.001471	3e-31	-	-	-
rs9486715	Headaches for 3+ months	Neale B	European	-0.01476	0.002891	3.32e-07	65583	29979	35604
rs9486715	Medication for pain relief, constipation, heartburn: ibuprofen	Neale B	European	-0.004351	0.0009299	2.89e-06	333581	49411	284170
rs9486715	Medication for pain relief, constipation, heartburn: none of the above	Neale B	European	0.007944	0.001303	1.09e-09	333581	184936	148645
rs9486715	Medication for pain relief, constipation, heartburn: paracetamol	Neale B	European	-0.006606	0.001078	8.75e-10	333581	72882	260699
rs9486715	Pain type experienced in last month: headache	Neale B	European	-0.01212	0.001038	1.7e-31	336650	66967	269683
rs9486715	Pain type experienced in last month: none of the above	Neale B	European	0.006172	0.001282	1.48e-06	336650	136199	200451
rs9486715	Self-reported migraine	Neale B	European	-0.003583	0.0004415	4.89e-16	337159	10007	327152
rs9486715	Systolic blood pressure	Neale B	European	-0.01482	0.002634	1.84e-08	317754	0	317754
rs9486715	Treatment with paracetamol	Neale B	European	-0.005699	0.001006	1.48e-08	337159	62050	275109
rs10499112	Mean corpuscular hemoglobin	Astle W	European	-0.02358	0.004885	1.38e-06	173480	0	173480
rs10499112	Mean corpuscular volume	Astle W	European	-0.02584	0.004869	1.11e-07	173480	0	173480
rs10499112	Pain type experienced in last month: headache	Neale B	European	-0.008608	0.00134	1.35e-10	336650	66967	269683
rs10499112	Self-reported migraine	Neale B	European	-0.003293	0.00057	7.63e-09	337159	10007	327152
rs10499112	Self-reported post-traumatic stress disorder	Neale B	European	-0.0004191	8.73e-05	1.56e-06	337159	226	336933
rs12669577	Pain type experienced in last month: headache	Neale B	European	0.009107	0.001579	8.04e-09	336650	66967	269683
rs12669577	Self-reported migraine	Neale B	European	0.004295	0.0006714	1.59e-10	337159	10007	327152
rs12669577	Systolic blood pressure	Neale B	European	-0.02058	0.004007	2.8e-07	317754	0	317754
rs7855905	Pain type experienced in last month: headache	Neale B	European	0.00595	0.0009765	1.11e-09	336650	66967	269683
rs7858153	Comparative height size at age 10	Neale B	European	0.008773	0.001968	8.25e-06	332021	0	332021
rs7858153	Forced expiratory volume in 1-second	Neale B	European	0.01632	0.002466	3.63e-11	307638	0	307638
rs7858153	Forced expiratory volume in 1-second, best measure	Neale B	European	0.01619	0.002711	2.35e-09	255492	0	255492
rs7858153	Forced vital capacity	Neale B	European	0.01213	0.002339	2.12e-07	307638	0	307638
rs7858153	Forced vital capacity, best measure	Neale B	European	0.01286	0.002568	5.54e-07	255492	0	255492
rs7858153	Pain type experienced in last month: headache	Neale B	European	0.007627	0.00115	3.32e-11	336650	66967	269683
rs7858153	Peak expiratory flow	Neale B	European	0.01503	0.002563	4.56e-09	307638	0	307638
rs7858153	Self-reported migraine	Neale B	European	0.003342	0.000489	8.25e-12	337159	10007	327152
rs7858153	Sitting height	Neale B	European	0.01212	0.002228	5.39e-08	336172	0	336172
rs7858153	Treatment with sumatriptan	Neale B	European	0.0007518	0.0001501	5.53e-07	337159	912	336247
rs7858153	Trunk fat-free mass	Neale B	European	0.008598	0.001815	2.18e-06	331030	0	331030
rs7858153	Trunk predicted mass	Neale B	European	0.008738	0.001809	1.37e-06	330995	0	330995
rs10833535	Self-reported migraine	Neale B	European	0.002543	0.0004133	7.67e-10	337159	10007	327152
rs1496162	Hip circumference	Neale B	European	-0.01196	0.002512	1.94e-06	336601	0	336601
rs1496162	Leg fat-free mass left	Neale B	European	-0.007689	0.00167	4.16e-06	331258	0	331258
rs1496162	Leg fat-free mass right	Neale B	European	-0.008041	0.00167	1.47e-06	331285	0	331285
rs1496162	Leg predicted mass left	Neale B	European	-0.007485	0.001659	6.43e-06	331253	0	331253
rs1496162	Leg predicted mass right	Neale B	European	-0.007975	0.001659	1.53e-06	331285	0	331285
rs1496162	Self-reported migraine	Neale B	European	0.002207	0.0004305	2.96e-07	337159	10007	327152
rs1496162	Weight	Neale B	European	-0.01037	0.002217	2.9e-06	336227	0	336227
rs2160875	Medication for pain relief, constipation, heartburn: none of the above	Neale B	European	0.007076	0.001223	7.19e-09	333581	184936	148645
rs2160875	Pain type experienced in last month: headache	Neale B	European	-0.004788	0.0009746	9e-07	336650	66967	269683
rs2160875	Self-reported migraine	Neale B	European	-0.001917	0.0004144	3.71e-06	337159	10007	327152
rs11172113	Eosinophil count	Astle W	European	0.01897	0.003611	1.49e-07	173480	0	173480
rs11172113	Eosinophil percentage of granulocytes	Astle W	European	0.01929	0.003624	1.03e-07	173480	0	173480
rs11172113	Eosinophil percentage of white cells	Astle W	European	0.01945	0.003608	7e-08	173480	0	173480
rs11172113	Neutrophil percentage of granulocytes	Astle W	European	-0.01829	0.003625	4.51e-07	173480	0	173480
rs11172113	Sum eosinophil basophil counts	Astle W	European	0.01772	0.003615	9.49e-07	173480	0	173480
rs11172113	Lung function ratio of forced expiratory volume in 1 second FEV1 to forced vital capacity FVC FEV1FVC	Soler Artigas M	European	NA	NA	1.24e-08	48201	-	-
rs11172113	Lung function ratio of forced expiratory volume in 1 second FEV1 to forced vital capacity FVC FEV1FVC smoking pack years	Hancock DB	European	NA	NA	8.27e-06	50047	-	-
rs11172113	Migraine	Chasman DI	European	NA	NA	4.3e-09	23230	-	-
rs11172113	Migraine female	Chasman DI	European	NA	NA	3.65e-06	23230	-	-
rs11172113	Migraine without aura	Freilinger T	European	NA	NA	2.97e-08	6906	-	-
rs11172113	Cervical artery dissection	Debette S	European	NA	NA	3e-07	-	-	-
rs11172113	Coronary artery disease	van der Harst P	Mixed	-0.0257	0.00563	5e-06	-	-	-
rs11172113	Coronary artery disease	van der Harst P	Mixed	-0.0349	0.006441	6e-08	-	-	-
rs11172113	Headache	Meng W	European	0.0202	0.001403	5e-47	-	-	-
rs11172113	Migraine	Chasman DI	European	-0.1044	0.01774	4e-09	-	-	-
rs11172113	Migraine	Freilinger T	European	NA	NA	3e-08	-	-	-
rs11172113	Migraine	Anttila V	European	NA	NA	4e-19	-	-	-
rs11172113	Migraine	Pickrell JK	European	NA	NA	6e-36	-	-	-
rs11172113	Migraine	Gormley P	European	-0.1054	0.007165	6e-49	-	-	-
rs11172113	Migraine clinic based	Anttila V	European	NA	NA	1e-06	-	-	-
rs11172113	Migraine without aura	Anttila V	European	NA	NA	1e-10	-	-	-
rs11172113	Migraine without aura	Gormley P	European	-0.1625	0.01997	4e-16	-	-	-
rs11172113	Pulmonary function	Soler Artigas M	European	-0.032	0.005584	1e-08	-	-	-
rs11172113	Pulmonary function interaction	Hancock DB	European	NA	NA	8e-06	-	-	-
rs11172113	Alcohol intake frequency	Neale B	European	-0.01638	0.003607	5.59e-06	336965	0	336965
rs11172113	Asthma	Neale B	European	0.003918	0.0007899	7.04e-07	336782	38791	297991
rs11172113	Headaches for 3+ months	Neale B	European	-0.01871	0.002784	1.82e-11	65583	29979	35604
rs11172113	Height	Neale B	European	-0.01041	0.001752	2.76e-09	336474	0	336474
rs11172113	Leg fat percentage left	Neale B	European	0.007078	0.001541	4.39e-06	331278	0	331278
rs11172113	Leg fat percentage right	Neale B	European	0.007351	0.001561	2.5e-06	331296	0	331296
rs11172113	Medication for pain relief, constipation, heartburn: ibuprofen	Neale B	European	-0.006641	0.0008809	4.78e-14	333581	49411	284170
rs11172113	Medication for pain relief, constipation, heartburn: none of the above	Neale B	European	0.01066	0.001235	5.97e-18	333581	184936	148645
rs11172113	Medication for pain relief, constipation, heartburn: paracetamol	Neale B	European	-0.008932	0.001021	2.13e-18	333581	72882	260699
rs11172113	No blood clot, bronchitis, emphysema, asthma, rhinitis, eczema or allergy diagnosed by doctor	Neale B	European	-0.005659	0.001155	9.56e-07	336782	228530	108252
rs11172113	Number of treatments or medications taken	Neale B	European	-0.009009	0.001977	5.22e-06	337159	0	337159
rs11172113	Pain type experienced in last month: headache	Neale B	European	-0.01311	0.0009836	1.64e-40	336650	66967	269683
rs11172113	Pain type experienced in last month: none of the above	Neale B	European	0.007465	0.001215	7.96e-10	336650	136199	200451
rs11172113	Reason for glasses or contact lenses: for short-sightedness	Neale B	European	-0.003039	0.0006722	6.14e-06	335700	26943	308757
rs11172113	Self-reported asthma	Neale B	European	0.003945	0.0007914	6.2e-07	337159	39049	298110
rs11172113	Self-reported migraine	Neale B	European	-0.004115	0.0004183	7.86e-23	337159	10007	327152
rs11172113	Sitting height	Neale B	European	-0.01292	0.001906	1.19e-11	336172	0	336172
rs11172113	Treatment with ibuprofen	Neale B	European	-0.005313	0.0008145	6.9e-11	337159	41952	295207
rs11172113	Treatment with paracetamol	Neale B	European	-0.007369	0.0009531	1.06e-14	337159	62050	275109
rs11172113	Vitamin and mineral supplements: none of the above	Neale B	European	0.006094	0.001142	9.54e-08	335591	231424	104167
rs11172113	Migraine disorders	Chasman DI	European	NA	NA	4e-09	-	-	-
rs11172113	Respiratory function tests	Soler Artigas M	European	NA	NA	1e-08	-	-	-
rs79545715	Coronary artery disease	Nelson CP	Mixed	0.08998	0.01702	1.28e-07	148715	10801	137914
rs79545715	Coronary artery disease	van der Harst P	Mixed	0.06388	0.01297	8.5e-07	296525	34541	261984
rs79545715	Coronary artery disease	van der Harst P	Mixed	0.0712	0.0111	1.71e-10	547261	122733	424528

## Sheet: Table S4
Table S4. Phenoscanner results for associations of the depression's instruments with any trait.
SNP	Trait	Study	Ancestry	Beta	SE	P-value	N	n_cases	n_controls
rs12479064	Chronic sinus infection	Tian C	European	NA	NA	8e-07	-	-	-
rs4619804	Arm fat mass left	Neale B	European	0.0145	0.002723	1.01e-07	331164	0	331164
rs4619804	Arm fat mass right	Neale B	European	0.01513	0.002723	2.72e-08	331226	0	331226
rs4619804	Arm fat percentage left	Neale B	European	0.01308	0.002103	5.03e-10	331198	0	331198
rs4619804	Arm fat percentage right	Neale B	European	0.01373	0.002113	8.22e-11	331249	0	331249
rs4619804	Body fat percentage	Neale B	European	0.01395	0.00213	5.8e-11	331117	0	331117
rs4619804	Body mass index	Neale B	European	0.01404	0.002749	3.24e-07	336107	0	336107
rs4619804	Leg fat mass left	Neale B	European	0.01208	0.002196	3.75e-08	331275	0	331275
rs4619804	Leg fat mass right	Neale B	European	0.01234	0.002221	2.78e-08	331293	0	331293
rs4619804	Leg fat percentage left	Neale B	European	0.009939	0.001737	1.06e-08	331278	0	331278
rs4619804	Leg fat percentage right	Neale B	European	0.009778	0.00176	2.75e-08	331296	0	331296
rs4619804	Medication for pain relief, constipation, heartburn: aspirin	Neale B	European	0.004903	0.0009659	3.85e-07	333581	46946	286635
rs4619804	Medication for pain relief, constipation, heartburn: none of the above	Neale B	European	-0.006208	0.001391	8.08e-06	333581	184936	148645
rs4619804	Miserableness	Neale B	European	0.006297	0.001377	4.8e-06	331856	141755	190101
rs4619804	Mouth or teeth dental problems: dentures	Neale B	European	0.005272	0.001044	4.47e-07	336138	56894	279244
rs4619804	Mouth or teeth dental problems: none of the above	Neale B	European	-0.006538	0.001362	1.58e-06	336138	204310	131828
rs4619804	Neuroticism score	Neale B	European	0.04453	0.009947	7.59e-06	274108	0	274108
rs4619804	Overall health rating	Neale B	European	0.009532	0.002018	2.31e-06	336020	0	336020
rs4619804	Treatment with aspirin	Neale B	European	0.004654	0.0009404	7.47e-07	337159	45012	292147
rs4619804	Trunk fat mass	Neale B	European	0.01552	0.002797	2.92e-08	331093	0	331093
rs4619804	Trunk fat percentage	Neale B	European	0.01624	0.002554	2.05e-10	331113	0	331113
rs4619804	Waist circumference	Neale B	European	0.011	0.002461	7.78e-06	336639	0	336639
rs4619804	Whole body fat mass	Neale B	European	0.01568	0.002711	7.28e-09	330762	0	330762
rs4619804	Worry too long after embarrassment	Neale B	European	0.006829	0.001406	1.19e-06	323766	154615	169151
rs6876567	Years of educational attainment in females	SSGAC	European	0.017	0.003	1.03e-06	181443	0	181443
rs11756123	Educational attainment years of education	SSGAC	European	NA	NA	6e-11	-	-	-
rs11756123	Age at first live birth	Neale B	European	-0.02009	0.004084	8.7e-07	123846	0	123846
rs11756123	Height	Neale B	European	-0.01012	0.001792	1.62e-08	336474	0	336474
rs11756123	Job involves heavy manual or physical work	Neale B	European	0.01314	0.002927	7.17e-06	190643	0	190643
rs11756123	Number of full sisters	Neale B	European	0.009181	0.001958	2.74e-06	332255	0	332255
rs11756123	Number of live births	Neale B	European	0.01964	0.003986	8.36e-07	180952	0	180952
rs11756123	Qualifications: college or university degree	Neale B	European	-0.008092	0.001182	7.64e-12	334070	106305	227765
rs11756123	Years of educational attainment in males	SSGAC	European	-0.018	0.004	4.66e-06	147474	0	147474
rs11756123	Years of educational attainment	SSGAC	European	-0.013	0.003	2.48e-07	328917	0	328917
rs57268239	Sleep duration	Neale B	European	0.0137	0.003027	6e-06	335410	0	335410
rs1027190	Age at last live birth	Neale B	European	-0.01849	0.0041	6.5e-06	123676	0	123676
rs1027190	Seen doctor for nerves, anxiety, tension or depression	Neale B	European	0.006165	0.00119	2.24e-07	335108	115328	219780
rs1027190	Schizophrenia	PGC	Mixed	0.0498	0.0111	6.79e-06	82315	35476	46839
rs4923546	Arm fat-free mass left	Neale B	European	-0.007907	0.001588	6.43e-07	331159	0	331159
rs4923546	Arm fat-free mass right	Neale B	European	-0.007361	0.001557	2.26e-06	331221	0	331221
rs4923546	Arm predicted mass left	Neale B	European	-0.007941	0.001582	5.21e-07	331146	0	331146
rs4923546	Arm predicted mass right	Neale B	European	-0.007491	0.001551	1.37e-06	331216	0	331216
rs4923546	Basal metabolic rate	Neale B	European	-0.008104	0.001656	9.98e-07	331307	0	331307
rs4923546	Comparative body size at age 10	Neale B	European	-0.01038	0.00171	1.28e-09	331693	0	331693
rs4923546	Impedance of arm left	Neale B	European	0.009737	0.001764	3.41e-08	331292	0	331292
rs4923546	Impedance of arm right	Neale B	European	0.009654	0.001757	3.91e-08	331279	0	331279
rs4923546	Impedance of leg left	Neale B	European	0.0111	0.002278	1.11e-06	331296	0	331296
rs4923546	Impedance of leg right	Neale B	European	0.0125	0.00226	3.17e-08	331301	0	331301
rs4923546	Impedance of whole body	Neale B	European	0.01124	0.001905	3.64e-09	331284	0	331284
rs4923546	Leg fat-free mass right	Neale B	European	-0.007515	0.001644	4.88e-06	331285	0	331285
rs4923546	Leg predicted mass right	Neale B	European	-0.007323	0.001634	7.39e-06	331285	0	331285
rs4923546	Seen doctor for nerves, anxiety, tension or depression	Neale B	European	-0.006225	0.001179	1.29e-07	335108	115328	219780
rs4923546	Tense or highly strung	Neale B	European	-0.004358	0.0009566	5.22e-06	327232	56012	271220
rs4923546	Trunk fat-free mass	Neale B	European	-0.008214	0.001574	1.79e-07	331030	0	331030
rs4923546	Trunk predicted mass	Neale B	European	-0.00833	0.001568	1.09e-07	330995	0	330995
rs4923546	Whole body fat-free mass	Neale B	European	-0.008055	0.00158	3.43e-07	331291	0	331291
rs4923546	Whole body water mass	Neale B	European	-0.008161	0.001582	2.5e-07	331315	0	331315
rs7192848	Forced vital capacity	Neale B	European	0.009471	0.002002	2.23e-06	307638	0	307638
rs7192848	Job involves heavy manual or physical work	Neale B	European	0.01319	0.002864	4.1e-06	190643	0	190643
rs7192848	Morning or evening person	Neale B	European	-0.01185	0.002426	1.04e-06	301143	0	301143
rs7192848	Time spent watching television	Neale B	European	0.009137	0.001897	1.46e-06	319740	0	319740
rs7192848	Years of educational attainment in females	SSGAC	European	-0.016	0.003	9.35e-07	181443	0	181443
rs7192848	Low density lipoprotein	Spracklen CN	East Asian	-0.0476	0.0091	2.94e-07	31657	0	31657
rs7192848	Total cholesterol	Spracklen CN	East Asian	-0.0502	0.0091	4.69e-08	31939	0	31939
rs62099231	Age completed full time education	Neale B	European	-0.01131	0.002425	3.08e-06	226899	0	226899
rs62099231	Alcohol intake frequency	Neale B	European	0.01613	0.003555	5.69e-06	336965	0	336965
rs62099231	Fed-up feelings	Neale B	European	0.00797	0.001208	4.12e-11	330549	134124	196425
rs62099231	Fluid intelligence score	Neale B	European	-0.04445	0.008977	7.39e-07	108818	0	108818
rs62099231	Frequency of depressed mood in last 2 weeks	Neale B	European	0.01031	0.001498	5.88e-12	323267	0	323267
rs62099231	Frequency of tenseness or restlessness in last 2 weeks	Neale B	European	0.007559	0.001504	4.99e-07	325169	0	325169
rs62099231	Frequency of tiredness or lethargy in last 2 weeks	Neale B	European	0.01228	0.002034	1.56e-09	327528	0	327528
rs62099231	Frequency of unenthusiasm or disinterest in last 2 weeks	Neale B	European	0.0115	0.001463	3.68e-15	326730	0	326730
rs62099231	Irritability	Neale B	European	0.005339	0.001117	1.75e-06	322668	90282	232386
rs62099231	Miserableness	Neale B	European	0.006575	0.001204	4.79e-08	331856	141755	190101
rs62099231	Mood swings	Neale B	European	0.007604	0.001226	5.58e-10	329428	148601	180827
rs62099231	Neuroticism score	Neale B	European	0.05804	0.0087	2.55e-11	274108	0	274108
rs62099231	Overall health rating	Neale B	European	0.008255	0.001765	2.91e-06	336020	0	336020
rs62099231	Seen a psychiatrist for nerves, anxiety, tension or depression	Neale B	European	0.003546	0.0007735	4.55e-06	335888	38008	297880
rs62099231	Sitting height	Neale B	European	0.01273	0.001879	1.23e-11	336172	0	336172
rs62099231	Tense or highly strung	Neale B	European	0.005309	0.0009305	1.16e-08	327232	56012	271220
rs62099231	Neuroticism	SSGAC	European	0.017	0.004	3.47e-06	170911	0	170911
rs62099231	Neuroticism	SSGAC	European	0.013	0.003	1.56e-07	168105	0	168105
SNP, single nucleotide polymorphism;Beta, effect size of SNP-trait association; SE, standard error of beta; N, sample size.

## Sheet: Table S5
Table S5. Instrumental variable information of univariate MR analysis.
SNP	A1	A2	eaf.exposure	beta.exposure	se.exposure	pval.exposure	beta.outcome	se.outcome	pval.outcome	F.exposure
Gastroesophageal reflux disease on migraine (discovery)
rs10010963	T	C	0.616433	-0.0269803	0.00494665	4.91779e-08	-0.0238801	0.011647	0.040332	29.7489
rs1011407	G	A	0.121628	-0.0420618	0.00735917	1.09343e-08	-0.0397643	0.0200023	0.0468123	32.6677
rs10133111	A	G	0.162996	0.0417875	0.00650789	1.35338e-10	0.0307341	0.0132309	0.0201846	41.2299
rs1021363	G	A	0.641992	-0.031217	0.00502204	5.09976e-10	0.00556796	0.0123327	0.651645	38.6387
rs11762636	A	C	0.180282	-0.0514827	0.00625598	1.88235e-16	-0.0256232	0.0122492	0.0364552	67.7223
rs11953061	T	C	0.338908	0.0281599	0.00508694	3.09949e-08	0.0118449	0.0113583	0.29702	30.6442
rs12204714	T	C	0.632223	-0.028817	0.00499422	7.9241e-09	-0.0169379	0.0113547	0.135776	33.2937
rs12357321	A	G	0.311087	0.0317159	0.00523077	1.33325e-09	0.00702658	0.0119978	0.558105	36.764
rs12453010	T	C	0.394803	0.0296967	0.00493315	1.74606e-09	0.0222323	0.0113808	0.0507598	36.2383
rs12967855	G	A	0.670435	-0.0365451	0.00513354	1.08793e-12	-0.0443091	0.0124002	0.000352558	50.6786
rs12997558	A	G	0.358751	0.0278184	0.00502214	3.03941e-08	-0.00258381	0.0114595	0.82161	30.6822
rs13107325	T	C	0.074445	0.0701443	0.00918312	2.19938e-14	0.035715	0.0474917	0.452036	58.3451
rs1334297	A	G	0.734249	-0.0387984	0.00545512	1.1413e-12	-0.000543675	0.0123233	0.964811	50.5847
rs13409451	G	A	0.392403	-0.0277081	0.00493183	1.92943e-08	-0.0110684	0.0116002	0.340001	31.5644
rs1431196	G	A	0.428432	0.0324197	0.00486448	2.65461e-11	0.022533	0.0111478	0.0432494	44.4166
rs1479405	T	C	0.3217	0.0314843	0.0051514	9.85213e-10	0.0399494	0.0119183	0.000802454	37.354
rs1510719	C	T	0.383439	-0.0388844	0.00494701	3.83619e-15	-0.0279002	0.0114257	0.0146103	61.7825
rs1596747	G	A	0.494136	0.0310869	0.00480742	1.00344e-10	0.0203558	0.0109655	0.063403	41.8149
rs1716171	T	C	0.790024	0.0383981	0.00590382	7.82528e-11	0.030457	0.0134152	0.0231868	42.3013
rs1883842	G	T	0.279255	0.0308332	0.00536826	9.26766e-09	-0.00795994	0.0141053	0.572535	32.9891
rs1937450	G	T	0.537739	0.0315845	0.00484484	7.06806e-11	0.0118215	0.0110836	0.286165	42.5
rs2023878	T	C	0.192377	-0.0362846	0.00611913	3.03501e-09	-0.0055325	0.012464	0.657131	35.1613
rs2043539	A	G	0.41866	0.0272058	0.00486485	2.24042e-08	0.00585744	0.0113704	0.606449	31.274
rs215614	A	G	0.629725	-0.0328541	0.00497715	4.08413e-11	-0.00930012	0.0122755	0.44868	43.573
rs2164300	T	C	0.523279	-0.0264751	0.00482677	4.13352e-08	-0.0236763	0.0110018	0.0313942	30.0858
rs2240326	A	G	0.473775	-0.0471681	0.00481335	1.13214e-22	-0.00606673	0.0109918	0.580994	96.0289
rs2396133	G	A	0.475329	0.0293547	0.00481787	1.10889e-09	-0.0112268	0.0110311	0.308802	37.1232
rs2396766	A	G	0.47308	0.0322057	0.00481878	2.33507e-11	0.00264766	0.0109868	0.809566	44.6675
rs2734839	T	C	0.606693	-0.0283478	0.00492778	8.78537e-09	-0.0334431	0.0109943	0.0023512	33.093
rs2744961	T	C	0.358437	0.0292007	0.00501549	5.81126e-09	0.0222542	0.0114756	0.0524699	33.8969
rs2782641	A	G	0.612669	0.0270882	0.00494583	4.32643e-08	-0.006735	0.0112377	0.548959	29.9973
rs2815749	G	A	0.800974	0.0388767	0.0060216	1.07359e-10	0.00887729	0.0157771	0.573659	41.6826
rs2834005	C	T	0.315	0.0296997	0.0051734	9.42041e-09	0.0231022	0.0123419	0.061228	32.9573
rs324769	T	C	0.449179	-0.0267699	0.00483328	3.04775e-08	-0.019681	0.0112521	0.0802768	30.6768
rs329122	A	G	0.419631	-0.0289529	0.00488358	3.05485e-09	-0.0331862	0.011129	0.00286411	35.1486
rs3766823	A	G	0.171467	0.0393599	0.00638545	7.09316e-10	0.0227797	0.0132409	0.0853591	37.9949
rs3793577	G	A	0.538279	0.0270309	0.00484976	2.49436e-08	0.0167331	0.0110341	0.129398	31.0657
rs3828917	T	G	0.041826	0.0671113	0.0120054	2.26945e-08	0.078305	0.0447306	0.0800166	31.2491
rs3863241	T	C	0.52696	0.0324982	0.00481521	1.48799e-11	0.0153884	0.0111409	0.167201	45.55
rs4300861	T	C	0.38208	0.0307132	0.00494886	5.431e-10	0.0156641	0.0110648	0.156872	38.5159
rs4382592	G	T	0.699524	-0.0302679	0.00525091	8.19917e-09	-0.0162179	0.0122978	0.187249	33.2273
rs4713692	T	C	0.367808	-0.0276128	0.00498634	3.06507e-08	-0.0202213	0.0112414	0.072046	30.666
rs569356	G	A	0.140835	-0.037919	0.00690971	4.07005e-08	-0.00271899	0.016357	0.867978	30.1158
rs6711584	A	G	0.452019	0.0322545	0.00483974	2.65583e-11	0.0159593	0.0110243	0.147714	44.4157
rs6722661	A	G	0.364669	-0.0322543	0.00500354	1.14623e-10	0.0185913	0.0114578	0.104676	41.5547
rs7032155	A	C	0.59185	0.02775	0.00491358	1.62686e-08	0.0379654	0.0113593	0.000831113	31.8955
rs7241572	A	G	0.209101	0.0365511	0.00597464	9.49336e-10	0.0228352	0.0133497	0.0871646	37.4263
rs7527682	G	A	0.53725	-0.026684	0.00482174	3.12831e-08	0.0156132	0.0113169	0.1677	30.6263
rs7541875	G	A	0.426069	0.0273972	0.00484976	1.61213e-08	-0.0114341	0.0112809	0.310785	31.9133
rs7600261	T	C	0.306391	0.0338034	0.00522051	9.47327e-11	0.0174527	0.01194	0.143823	41.9271
rs7612999	A	G	0.245338	0.0305231	0.00559546	4.89824e-08	0.012193	0.0130604	0.35052	29.7568
rs761777	G	A	0.254034	0.0345341	0.00554469	4.71455e-10	-0.00314322	0.0123354	0.798866	38.792
rs7675588	A	C	0.794635	-0.0335228	0.00595438	1.80264e-08	-0.00339836	0.0146791	0.816918	31.6962
rs7685686	G	A	0.422353	-0.0279222	0.00489191	1.14427e-08	-0.00909423	0.0110218	0.409307	32.5793
rs7942368	T	C	0.214659	-0.0339683	0.00591917	9.54135e-09	-0.000241446	0.0135596	0.985793	32.9326
rs903678	A	G	0.339412	0.0277378	0.00508463	4.89091e-08	-0.00409775	0.0120168	0.733101	29.7595
rs9372625	A	G	0.383042	-0.037727	0.0049537	2.61818e-14	-0.00795363	0.0118264	0.501247	58.0023
rs9373363	G	A	0.253631	-0.0326836	0.00555966	4.13457e-09	-0.0119023	0.0116356	0.306348	34.5592
rs9396740	A	G	0.248794	-0.031493	0.0055587	1.46562e-08	-0.0245841	0.0136495	0.0716869	32.0983
rs942065	A	G	0.634045	0.0307384	0.00500925	8.44559e-10	0.0133262	0.0113671	0.241057	37.6545
rs9529055	A	G	0.475633	0.0266604	0.00481637	3.10549e-08	0.0186677	0.0110101	0.0899808	30.6403
rs9615905	T	C	0.458193	0.0275657	0.0048378	1.21233e-08	0.00814808	0.0110255	0.459893	32.467
rs9636202	A	G	0.26663	-0.035044	0.00547191	1.51022e-10	0.00861947	0.013263	0.515764	41.0156
rs9940128	A	G	0.421755	0.0332513	0.00486305	8.05749e-12	-0.0050975	0.0110785	0.645425	46.752
Gastroesophageal reflux disease on migraine (validation)
rs10010963	T	C	0.616433	-0.0269803	0.00494665	4.91779e-08	-0.00491204	0.00918512	0.5928	29.7489
rs1011407	G	A	0.121628	-0.0420618	0.00735917	1.09343e-08	-0.00511305	0.0138199	0.7114	32.6677
rs10133111	A	G	0.162996	0.0417875	0.00650789	1.35338e-10	0.0265446	0.0117319	0.02366	41.2299
rs1021363	G	A	0.641992	-0.031217	0.00502204	5.09976e-10	-0.0082338	0.00932214	0.3771	38.6387
rs11762636	A	C	0.180282	-0.0514827	0.00625598	1.88235e-16	-0.0418642	0.0114963	0.000271	67.7223
rs11953061	T	C	0.338908	0.0281599	0.00508694	3.09949e-08	0.0140015	0.0094156	0.137	30.6442
rs12204714	T	C	0.632223	-0.028817	0.00499422	7.9241e-09	0.0028958	0.00928767	0.7552	33.2937
rs12357321	A	G	0.311087	0.0317159	0.00523077	1.33325e-09	0.0276152	0.00970799	0.004447	36.764
rs12453010	T	C	0.394803	0.0296967	0.00493315	1.74606e-09	0.00796817	0.00935203	0.3942	36.2383
rs12967855	G	A	0.670435	-0.0365451	0.00513354	1.08793e-12	-0.0319035	0.00935769	0.0006512	50.6786
rs12997558	A	G	0.358751	0.0278184	0.00502214	3.03941e-08	-0.00944446	0.00931439	0.3106	30.6822
rs13107325	T	C	0.074445	0.0701443	0.00918312	2.19938e-14	0.00598207	0.017207	0.7281	58.3451
rs1334297	A	G	0.734249	-0.0387984	0.00545512	1.1413e-12	0.000699755	0.0100156	0.9443	50.5847
rs13409451	G	A	0.392403	-0.0277081	0.00493183	1.92943e-08	0.0167588	0.00918486	0.06806	31.5644
rs1431196	G	A	0.428432	0.0324197	0.00486448	2.65461e-11	0.0182328	0.00905945	0.04416	44.4166
rs1479405	T	C	0.3217	0.0314843	0.0051514	9.85213e-10	0.00647897	0.00955663	0.4978	37.354
rs1510719	C	T	0.383439	-0.0388844	0.00494701	3.83619e-15	-0.0234734	0.00924661	0.01113	61.7825
rs1596747	G	A	0.494136	0.0310869	0.00480742	1.00344e-10	0.0177417	0.00880586	0.04393	41.8149
rs1716171	T	C	0.790024	0.0383981	0.00590382	7.82528e-11	-0.00631993	0.0108185	0.5591	42.3013
rs1883842	G	T	0.279255	0.0308332	0.00536826	9.26766e-09	-0.00140098	0.0103089	0.8919	32.9891
rs1937450	G	T	0.537739	0.0315845	0.00484484	7.06806e-11	0.0186255	0.00897209	0.0379	42.5
rs2023878	T	C	0.192377	-0.0362846	0.00611913	3.03501e-09	-0.000700245	0.0109263	0.9489	35.1613
rs2043539	A	G	0.41866	0.0272058	0.00486485	2.24042e-08	0.00985132	0.0089402	0.2705	31.274
rs2106353	T	G	0.231451	0.0367491	0.00572505	1.37177e-10	0.00448991	0.0106595	0.6736	41.2036
rs215614	A	G	0.629725	-0.0328541	0.00497715	4.08413e-11	-0.0178585	0.00915758	0.05116	43.573
rs2164300	T	C	0.523279	-0.0264751	0.00482677	4.13352e-08	-0.00672255	0.00892275	0.4512	30.0858
rs2240326	A	G	0.473775	-0.0471681	0.00481335	1.13214e-22	-0.00150113	0.00880315	0.8646	96.0289
rs2396133	G	A	0.475329	0.0293547	0.00481787	1.10889e-09	0.0125213	0.00886243	0.1577	37.1232
rs2396766	A	G	0.47308	0.0322057	0.00481878	2.33507e-11	0.00895974	0.00890786	0.3145	44.6675
rs2734839	T	C	0.606693	-0.0283478	0.00492778	8.78537e-09	0.00508704	0.00910594	0.5764	33.093
rs2744961	T	C	0.358437	0.0292007	0.00501549	5.81126e-09	0.015578	0.00921669	0.09099	33.8969
rs2782641	A	G	0.612669	0.0270882	0.00494583	4.32643e-08	-0.0229616	0.00916259	0.01221	29.9973
rs2815749	G	A	0.800974	0.0388767	0.0060216	1.07359e-10	0.000299955	0.0116166	0.9794	41.6826
rs2834005	C	T	0.315	0.0296997	0.0051734	9.42041e-09	-0.00410843	0.00948181	0.6648	32.9573
rs324769	T	C	0.449179	-0.0267699	0.00483328	3.04775e-08	-0.0196926	0.00895539	0.02788	30.6768
rs329122	A	G	0.419631	-0.0289529	0.00488358	3.05485e-09	-0.0287082	0.00896761	0.001368	35.1486
rs3766823	A	G	0.171467	0.0393599	0.00638545	7.09316e-10	-0.0147076	0.0137306	0.2841	37.9949
rs3793577	G	A	0.538279	0.0270309	0.00484976	2.49436e-08	0.0174469	0.0089307	0.05075	31.0657
rs3828917	T	G	0.041826	0.0671113	0.0120054	2.26945e-08	0.0198026	0.022538	0.3796	31.2491
rs3863241	T	C	0.52696	0.0324982	0.00481521	1.48799e-11	0.001998	0.00864383	0.8172	45.55
rs4300861	T	C	0.38208	0.0307132	0.00494886	5.431e-10	0.00429078	0.00921554	0.6415	38.5159
rs4382592	G	T	0.699524	-0.0302679	0.00525091	8.19917e-09	0.001998	0.00963372	0.8357	33.2273
rs4713692	T	C	0.367808	-0.0276128	0.00498634	3.06507e-08	-0.00541463	0.00924996	0.5583	30.666
rs569356	G	A	0.140835	-0.037919	0.00690971	4.07005e-08	0.0128175	0.0130768	0.327	30.1158
rs6722661	A	G	0.364669	-0.0322543	0.00500354	1.14623e-10	-0.0100503	0.00924716	0.2771	41.5547
rs7032155	A	C	0.59185	0.02775	0.00491358	1.62686e-08	0.00895974	0.00912775	0.3263	31.8955
rs7241572	A	G	0.209101	0.0365511	0.00597464	9.49336e-10	0.0251803	0.0111377	0.02377	37.4263
rs7541875	G	A	0.426069	0.0273972	0.00484976	1.61213e-08	-0.00040008	0.00826666	0.9614	31.9133
rs7600261	T	C	0.306391	0.0338034	0.00522051	9.47327e-11	0.0176434	0.00973921	0.07005	41.9271
rs7612999	A	G	0.245338	0.0305231	0.00559546	4.89824e-08	0.00846408	0.0102908	0.4108	29.7568
rs761777	G	A	0.254034	0.0345341	0.00554469	4.71455e-10	0.0176434	0.0122895	0.1511	38.792
rs7675588	A	C	0.794635	-0.0335228	0.00595438	1.80264e-08	-0.00350614	0.0109626	0.7491	31.6962
rs7685686	G	A	0.422353	-0.0279222	0.00489191	1.14427e-08	-0.00571631	0.00899275	0.525	32.5793
rs7942368	T	C	0.214659	-0.0339683	0.00591917	9.54135e-09	-0.011769	0.0107745	0.2747	32.9326
rs903678	A	G	0.339412	0.0277378	0.00508463	4.89091e-08	-0.00210221	0.00960757	0.8268	29.7595
rs9372625	A	G	0.383042	-0.037727	0.0049537	2.61818e-14	-0.0139975	0.00915071	0.1261	58.0023
rs9373363	G	A	0.253631	-0.0326836	0.00555966	4.13457e-09	-0.00040008	0.0108924	0.9707	34.5592
rs9396740	A	G	0.248794	-0.031493	0.0055587	1.46562e-08	-0.00964638	0.0101939	0.344	32.0983
rs942065	A	G	0.634045	0.0307384	0.00500925	8.44559e-10	0.00876151	0.00919951	0.3409	37.6545
rs9529055	A	G	0.475633	0.0266604	0.00481637	3.10549e-08	0.0205866	0.00888407	0.02049	30.6403
rs9615905	T	C	0.458193	0.0275657	0.0048378	1.21233e-08	0.00429078	0.0105634	0.6846	32.467
rs9636202	A	G	0.26663	-0.035044	0.00547191	1.51022e-10	-0.00300451	0.0119447	0.8014	41.0156
rs9940128	A	G	0.421755	0.0332513	0.00486305	8.05749e-12	-0.0130852	0.00889343	0.1412	46.752
Migraine (discovery) on gastroesophageal reflux disease
rs10864152	T	C	0.839488	0.0771447	0.0151484	3.53159e-07	0.00355471	0.00575014	0.536446	25.9345
rs2183947	A	G	0.231809	-0.0669867	0.0130953	3.1322e-07	-0.0213546	0.00575228	0.000205329	26.1665
rs2455132(proxy:rs4233025)	C	T	0.760154	-0.0645767	0.0126782	3.51431e-07	-0.00469262	0.00573053	0.412854	25.944
rs4683465	C	T	0.32424	0.0597832	0.011624	2.70284e-07	0.000728883	0.00507495	0.885798	26.4513
rs9349379	G	A	0.45246	-0.0786553	0.0110271	9.82653e-13	-0.00286333	0.0049008	0.559048	50.8784
rs9568980	A	T	0.125452	0.0823565	0.0162636	4.10875e-07	-0.000763206	0.00691545	0.912122	25.6426
Migraine (validation) on gastroesophageal reflux disease
rs10499112	T	C	0.1402	0.0848925	0.011908	1.011e-12	0.00676901	0.00665064	0.308774	50.8227
rs10833535	A	G	0.4891	0.0541093	0.00885395	9.881e-10	0.00142927	0.00483559	0.767556	37.3482
rs11172113	C	T	0.3787	-0.102365	0.00921386	1.123e-28	0.00378238	0.00488685	0.438936	123.43
rs12134493	A	C	0.1093	0.0995738	0.0134257	1.201e-13	-0.00378054	0.00745739	0.612188	55.007
rs1496162	G	A	0.335	0.0565694	0.00919626	7.683e-10	-0.00743376	0.00503026	0.139459	37.839
rs2160875	T	C	0.5427	-0.0702079	0.00896104	4.696e-15	-0.00645287	0.00482531	0.181126	61.384
rs2274319	C	T	0.675	-0.0628333	0.00964832	7.398e-11	0.010561	0.00506538	0.0370749	42.4108
rs4663983	G	A	0.173	-0.0815355	0.0112062	3.44e-13	-0.00543906	0.00608306	0.371251	52.9394
rs7858153(proxy:rs17220352)	A	G	0.2406	0.0854435	0.0103523	1.537e-16	0.00351615	0.00560011	0.530088	68.1218
rs829470	C	T	0.4205	0.0498372	0.00896429	2.705e-08	-0.00890203	0.00488499	0.0684053	30.9084
rs9349379	G	A	0.4006	-0.0802344	0.00919252	2.587e-18	-0.00286333	0.0049008	0.559048	76.1819
rs9486715	C	A	0.3499	0.098215	0.00925519	2.624e-26	-7.05486e-05	0.00515856	0.989088	112.612
Gastroesophageal reflux disease on depression
rs10010963	T	C	0.616433	-0.0269803	0.00494665	4.92e-08	-0.000208871	0.00794298	0.979021	29.7489
rs1011407	G	A	0.121628	-0.0420618	0.00735917	1.09e-08	-0.0148142	0.0136894	0.27918	32.6677
rs10133111	A	G	0.162996	0.0417875	0.00650789	1.35e-10	0.0225559	0.00903351	0.0125279	41.2299
rs11762636	A	C	0.180282	-0.0514827	0.00625598	1.88e-16	-0.02453	0.0083925	0.00346841	67.7223
rs12357321	A	G	0.311087	0.0317159	0.00523077	1.33e-09	0.00722214	0.00820524	0.378758	36.764
rs12453010	T	C	0.394803	0.0296967	0.00493315	1.75e-09	0.00787331	0.00777055	0.310953	36.2383
rs12997558	A	G	0.358751	0.0278184	0.00502214	3.04e-08	0.00130349	0.00782111	0.867635	30.6822
rs13107325	T	C	0.074445	0.0701443	0.00918312	2.2e-14	0.0405147	0.0320559	0.206275	58.3451
rs1334297	A	G	0.734249	-0.0387984	0.00545512	1.14e-12	-0.00788553	0.00842325	0.34919	50.5847
rs13409451	G	A	0.392403	-0.0277081	0.00493183	1.93e-08	-0.023273	0.0079393	0.00337474	31.5644
rs1479405	T	C	0.3217	0.0314843	0.0051514	9.85e-10	0.0044961	0.00818798	0.582931	37.354
rs1510719	C	T	0.383439	-0.0388844	0.00494701	3.84e-15	-0.031552	0.00781671	5.43e-05	61.7825
rs1596747	G	A	0.494136	0.0310869	0.00480742	1e-10	0.0233879	0.00749192	0.00179779	41.8149
rs1716171	T	C	0.790024	0.0383981	0.00590382	7.83e-11	0.0193903	0.00917297	0.0345279	42.3013
rs1883842	G	T	0.279255	0.0308332	0.00536826	9.27e-09	0.0124008	0.00963613	0.198128	32.9891
rs1937450	G	T	0.537739	0.0315845	0.00484484	7.07e-11	0.000502294	0.00757462	0.947129	42.5
rs2023878	T	C	0.192377	-0.0362846	0.00611913	3.04e-09	-0.00255424	0.00853706	0.764791	35.1613
rs215614	A	G	0.629725	-0.0328541	0.00497715	4.08e-11	0.00128516	0.00836939	0.877961	43.573
rs2164300	T	C	0.523279	-0.0264751	0.00482677	4.13e-08	-0.00565932	0.00751112	0.451174	30.0858
rs2240326	A	G	0.473775	-0.0471681	0.00481335	1.13e-22	-0.00716438	0.0075114	0.340185	96.0289
rs2396133	G	A	0.475329	0.0293547	0.00481787	1.11e-09	0.0046447	0.00753756	0.537758	37.1232
rs2396766	A	G	0.47308	0.0322057	0.00481878	2.34e-11	0.00125848	0.00750598	0.866847	44.6675
rs2734839	T	C	0.606693	-0.0283478	0.00492778	8.79e-09	-0.0244727	0.00751556	0.00112886	33.093
rs2744961	T	C	0.358437	0.0292007	0.00501549	5.81e-09	0.0103278	0.0078509	0.188344	33.8969
rs2782641	A	G	0.612669	0.0270882	0.00494583	4.33e-08	0.003565	0.00767657	0.642361	29.9973
rs2834005	C	T	0.315	0.0296997	0.0051734	9.42e-09	0.0139495	0.00842975	0.0979648	32.9573
rs324769	T	C	0.449179	-0.0267699	0.00483328	3.05e-08	-0.0161703	0.00768151	0.0352834	30.6768
rs329122	A	G	0.419631	-0.0289529	0.00488358	3.05e-09	-0.00661332	0.00759156	0.383677	35.1486
rs3766823	A	G	0.171467	0.0393599	0.00638545	7.09e-10	0.0294803	0.00901735	0.0010782	37.9949
rs3828917	T	G	0.041826	0.0671113	0.0120054	2.27e-08	0.0587279	0.0304041	0.0534121	31.2491
rs3863241	T	C	0.52696	0.0324982	0.00481521	1.49e-11	0.00336498	0.007613	0.658485	45.55
rs4300861	T	C	0.38208	0.0307132	0.00494886	5.43e-10	0.024328	0.00754958	0.00127104	38.5159
rs4382592	G	T	0.699524	-0.0302679	0.00525091	8.2e-09	-0.0137024	0.0083945	0.102614	33.2273
rs4713692	T	C	0.367808	-0.0276128	0.00498634	3.07e-08	0.00197938	0.00768078	0.796634	30.666
rs569356	G	A	0.140835	-0.037919	0.00690971	4.07e-08	-0.0223379	0.0111654	0.0454318	30.1158
rs6711584	A	G	0.452019	0.0322545	0.00483974	2.66e-11	-0.000341631	0.00752607	0.963794	44.4157
rs6722661	A	G	0.364669	-0.0322543	0.00500354	1.15e-10	-0.0168431	0.00783365	0.0315471	41.5547
rs7527682	G	A	0.53725	-0.026684	0.00482174	3.13e-08	3.75e-05	0.00772452	0.99613	30.6263
rs7541875	G	A	0.426069	0.0273972	0.00484976	1.61e-08	0.00572105	0.00769675	0.457296	31.9133
rs7612999	A	G	0.245338	0.0305231	0.00559546	4.9e-08	0.0183622	0.00890444	0.039194	29.7568
rs761777	G	A	0.254034	0.0345341	0.00554469	4.71e-10	0.0117804	0.00841222	0.161398	38.792
rs7675588	A	C	0.794635	-0.0335228	0.00595438	1.8e-08	-0.0119478	0.0100445	0.234249	31.6962
rs7942368	T	C	0.214659	-0.0339683	0.00591917	9.54e-09	-0.00437604	0.00925613	0.636376	32.9326
rs903678	A	G	0.339412	0.0277378	0.00508463	4.89e-08	0.00291547	0.00819814	0.722121	29.7595
rs9372625	A	G	0.383042	-0.037727	0.0049537	2.62e-14	0.00620308	0.00807709	0.442497	58.0023
rs9373363	G	A	0.253631	-0.0326836	0.00555966	4.13e-09	-0.0225967	0.00795943	0.00452564	34.5592
rs9396740	A	G	0.248794	-0.031493	0.0055587	1.47e-08	-0.00301417	0.0093218	0.746433	32.0983
rs942065	A	G	0.634045	0.0307384	0.00500925	8.45e-10	0.000242091	0.00775788	0.975105	37.6545
rs9529055	A	G	0.475633	0.0266604	0.00481637	3.11e-08	0.0206574	0.00751576	0.00598591	30.6403
rs9615905	T	C	0.458193	0.0275657	0.0048378	1.21e-08	0.0252193	0.00753019	0.000810756	32.467
rs9636202	A	G	0.26663	-0.035044	0.00547191	1.51e-10	-0.0164631	0.00905526	0.0690542	41.0156
rs9940128	A	G	0.421755	0.0332513	0.00486305	8.06e-12	0.0215956	0.00755172	0.00424053	46.752
Depression on migraine (discovery)
rs1027190	G	T	0.6521	-0.0459014	0.00834093	3.73061e-08	0.0059264	0.0122988	0.629901	30.2847
rs12479064	T	C	0.2127	0.0555961	0.0099119	2.0347e-08	0.0382082	0.0145472	0.00862681	31.4612
rs215896	C	T	0.3171	0.0519425	0.00863932	1.82865e-09	0.0101692	0.0127336	0.424514	36.1482
rs3773087	C	T	0.1799	-0.059413	0.0108625	4.51191e-08	-0.00404031	0.0157176	0.797134	29.916
rs4619804	C	A	0.7048	0.0444135	0.00793701	2.1968e-08	0.0356162	0.0116081	0.00215348	31.3124
rs4923546	A	G	0.3827	-0.0483559	0.00789369	9.01716e-10	0.0155411	0.0115138	0.177087	37.5266
rs530758485	A	G	0.0567	0.081333	0.011856	6.88335e-12	0.0472372	0.0173787	0.00656568	47.0606
rs57268239	A	C	0.1093	0.0510729	0.00926038	3.48369e-08	0.0306887	0.0136141	0.0241841	30.4175
rs57852066	A	G	0.0109	0.0941695	0.0168294	2.19943e-08	0.0308897	0.0249684	0.216031	31.31
rs62099231	A	G	0.4871	0.0532118	0.00751934	1.47673e-12	0.0216754	0.0110194	0.0491802	50.0791
rs6707756	C	T	0.339	-0.0458768	0.00830476	3.3107e-08	-0.0100369	0.0121107	0.407239	30.5163
rs6876567	G	A	0.3569	0.0508467	0.00763157	2.68844e-11	0.0055129	0.0112138	0.622988	44.3913
rs7192848	G	A	0.4264	0.0485906	0.0074869	8.57828e-11	0.0243864	0.0109546	0.0260052	42.1212
rs9324959	A	G	0.4225	0.0448681	0.00767423	5.01741e-09	0.0239957	0.0112758	0.0333304	34.1827
Depression on migraine (validation)
rs1027190	G	T	0.6521	-0.0459014	0.00834093	3.73061e-08	-0.00853633	0.00922145	0.3546	30.2847
rs12479064	T	C	0.2127	0.0555961	0.0099119	2.0347e-08	0.0100493	0.0112333	0.371	31.4612
rs215896	C	T	0.3171	0.0519425	0.00863932	1.82865e-09	-0.00924258	0.0101689	0.3634	36.1482
rs3773087	C	T	0.1799	-0.059413	0.0108625	4.51191e-08	0.00239712	0.0115084	0.835	29.916
rs4619804	C	A	0.7048	0.0444135	0.00793701	2.1968e-08	0.0248877	0.010029	0.01308	31.3124
rs4923546	A	G	0.3827	-0.0483559	0.00789369	9.01716e-10	0.00019998	0.0105663	0.9849	37.5266
rs530758485	A	G	0.0567	0.081333	0.011856	6.88335e-12	0.0179381	0.0239464	0.4538	47.0606
rs57268239	A	C	0.1093	0.0510729	0.00926038	3.48369e-08	0.0232281	0.014155	0.1008	30.4175
rs62099231	A	G	0.4871	0.0532118	0.00751934	1.47673e-12	0.00697561	0.00882362	0.4292	50.0791
rs6707756	C	T	0.339	-0.0458768	0.00830476	3.3107e-08	-0.015723	0.00936013	0.093	30.5163
rs7192848	G	A	0.4264	0.0485906	0.0074869	8.57828e-11	0.0037928	0.00896656	0.6723	42.1212
rs9324959	A	G	0.4225	0.0448681	0.00767423	5.01741e-09	0.0124225	0.00899152	0.1671	34.1827
SNP, single nucleotide polymorphism; A1, effect allele; A2, reference allele; beta, correlation between SNPs and traits; se,standard error of beta.

## Sheet: Table S6
Table S6. R2, F-statistics and Statistical power for all two-sample Mendelian randomization.
Exposure	Gastroesophageal reflux disease			Migraine		Depression
Outcome	Migraine		Depression	Gastroesophageal reflux disease		Migraine
	discovery	validation		discovery	validation	discovery	validation
R2(%)	2.87014	2.83124	2.35216	1.08424	2.89273	1.32158	1.18377
F-statistics*	169.622	169.911	170.187	559.585	1376.64	356.302	371.824
Statistical power	1	1	1	—	—	1	0.95
*: The reported F-statistics in two-sample Mendelian randomization were total F-statistics. F statistics for individual SNPs in two-sample Mendelian randomization are described in Table S5. The formula for R2 and F-statistics are descripted in the Supplementary methods.

## Sheet: Table S7
Table S7. F-statistics for all multivariable Mendelian randomization.
Exposure	Gastroesophageal reflux disease
Outcome	Migraine
	discovery					validation
Adjustment	CigDay	DrnkWk	BMI	T2D	Depreesion	CigDay	DrnkWk	BMI	T2D	Depreesion
F-statistics*	16.1946	28.9929	32.3461	16.4922	32.94	16.5583	28.7999	32.7882	15.8969	34.9948
*: The reported conditional F-statistics for gastroesophageal reflux disease were calculated by "MVMR" package. CigDay, daily cigarette consumption; DrnkWk, weekly alcohol consumption; BMI, body mass index; T2D, type 2 diabetes.

## Sheet: Table S8
Table S8. Mediation Mendelian randomization analysis results among gastroesophageal reflux disease, depression and migraine.
Exposure	Outcome	Methods	NSNP	Beta	SE	OR(95%CI)	P-value
Gastroesophageal reflux disease	Migraine (discovery)	IVW	64	0.399447	0.0549749	1.49 (1.34-1.66)	3.70331e-13
		MR-Egger	64	0.428331	0.338636	1.53 (0.79-2.98)	0.210651
		Weighted median	64	0.418256	0.0714663	1.52 (1.32-1.75)	4.84263e-09
		Heterogeneity	Q = 87.35; Phet = 0.02; Intercept = -0.0009; Pple = 0.93
		Pleiotropy
Gastroesophageal reflux disease	Migraine (validation)	IVW	63	0.24675	0.045857	1.28 (1.17-1.40)	7.41302e-08
		MR-Egger	63	0.365072	0.255076	1.44 (0.87-2.38)	0.157469
		Weighted median	63	0.235917	0.0583289	1.27 (1.13-1.42)	5.24119e-05
		Heterogeneity	Q = 91.55; Phet = 0.01; Intercept = -0.0039; Pple = 0.64
		Pleiotropy
Gastroesophageal reflux disease	Depression	IVW	52	0.348419	0.0411165	1.42 (1.31-1.54)	2.3722e-17
		MR-Egger	52	0.504583	0.242491	1.66 (1.03-2.66)	0.0425921
		Weighted median	52	0.228321	0.0566858	1.26 (1.12-1.40)	5.62905e-05
		Heterogeneity	Q = 69.64; Phet = 0.04; Intercept = -0.0052; Pple = 0.52
		Pleiotropy
Depression	Migraine (discovery)	IVW	14	0.329228	0.0843659	1.39 (1.18-1.64)	9.52482e-05
		MR-Egger	14	0.581731	0.486093	1.79 (0.69-4.64)	0.254513
		Weighted median	14	0.354425	0.0978636	1.43 (1.18-1.73)	0.00029276
		Heterogeneity	Q = 21.81; Phet = 0.06; Intercept = -0.0134; Pple = 0.61
		Pleiotropy
Depression	Migraine (validation)	IVW	12	0.159246	0.059572	1.17 (1.04-1.32)	0.00751396
		MR-Egger	12	-0.463715	0.50771	0.63 (0.23-1.70)	0.382554
		Weighted median	12	0.156831	0.0807743	1.17 (1.00-1.37)	0.0521856
		Heterogeneity	Q = 10.31; Phet = 0.50; Intercept = 0.0315; Pple = 0.24
		Pleiotropy
IVW, inverse variance weighting; MR-Egger, MR-Egger regression; NSNP, Number of SNPs; Beta, beta values for causal estimates; SE, standard errors of causal estimates; OR, odds ratio; 95% CI, 95% confidence interval of OR; P-value, p-value of OR.
